# Supplementary material for: ﻿Two new species of Collybiopsis (Agaricales, Omphalotaceae) from Eastern North America
Source: MycoKeys. 2024 Jul 22;107:95–124. doi: 10.3897/mycokeys.107.122634 (PMC11287082; doi:10.3897/mycokeys.107.122634)
Supplement: XML Treatment for Collybiopsis complicata [file mycokeys.107.122634-treatment1.xml]

<!DOCTYPE tp:taxon-treatment
  PUBLIC "-//TaxonX//DTD Taxonomic Treatment Publishing DTD v0 20100105//EN" "tax-treatment-NSO.dtd">
<tp:taxon-treatment xmlns:tp="http://www.plazi.org/taxpub"><tp:treatment-meta><kwd-group><label>Taxon classification</label><kwd>
                <named-content content-type="kingdom">Fungi</named-content>
              </kwd><kwd>
                <named-content content-type="order">Agaricales</named-content>
              </kwd><kwd>
                <named-content content-type="family">Omphalotaceae</named-content>
              </kwd></kwd-group><mixed-citation publication-type="journal"><person-group><name><surname>Petersen</surname><given-names>Ronald H.</given-names></name><name><surname>Hughes</surname><given-names>Karen W.</given-names></name></person-group><article-title>﻿Two new species of <italic><tp:taxon-name><tp:taxon-name-part taxon-name-part-type="genus" reg="Collybiopsis">Collybiopsis</tp:taxon-name-part></tp:taxon-name></italic> (<tp:taxon-name><tp:taxon-name-part taxon-name-part-type="order">Agaricales</tp:taxon-name-part></tp:taxon-name>, <tp:taxon-name><tp:taxon-name-part taxon-name-part-type="family">Omphalotaceae</tp:taxon-name-part></tp:taxon-name>) from Eastern North America</article-title><source>MycoKeys</source><day>22</day><month>07</month><year>2024</year><volume>107</volume><fpage>95</fpage><lpage>124</lpage><pub-id pub-id-type="doi">10.3897/mycokeys.107.122634</pub-id></mixed-citation></tp:treatment-meta><tp:nomenclature><label>﻿</label><tp:taxon-name>
              <object-id xmlns:xlink="http://www.w3.org/1999/xlink" content-type="arpha" xlink:type="simple">76F509BF-8A8E-5DDE-AF52-078F0AFF1602</object-id>
              <tp:taxon-name-part taxon-name-part-type="genus" reg="Collybiopsis">Collybiopsis</tp:taxon-name-part>
              <tp:taxon-name-part taxon-name-part-type="species" reg="complicata">complicata</tp:taxon-name-part>
              <object-id xmlns:xlink="http://www.w3.org/1999/xlink" xlink:type="simple">Index Fungorum: IF901185</object-id>
            </tp:taxon-name><tp:taxon-authority>R.H. Petersen</tp:taxon-authority><tp:taxon-status xmlns:xlink="http://www.w3.org/1999/xlink" xlink:type="simple">sp. nov.</tp:taxon-status><xref ref-type="fig" rid="F3">Figs 3</xref><xref ref-type="fig" rid="F4">, 4</xref><xref ref-type="fig" rid="F5">, 5</xref><xref ref-type="fig" rid="F6">, 6</xref><xref ref-type="fig" rid="F7">, 7</xref><xref ref-type="fig" rid="F8">, 8</xref><xref ref-type="fig" rid="F9">, 9</xref><xref ref-type="fig" rid="F10">, 10</xref><xref ref-type="fig" rid="F11">, 11</xref></tp:nomenclature><tp:treatment-sec sec-type="Holotype" id="SECID0ERICK"><title>Holotype.</title><p>Tennessee, Blount Co., Great Smoky Mountains National Park, Metcalf’s Bottoms Picnic Area, 9.VI.1997, coll. Ronald H. Petersen, TFB 9168 (TENN-F-055766).</p></tp:treatment-sec><tp:treatment-sec sec-type="diagnosis" id="SECID0E4ICK"><title>Diagnosis.</title><p>1) Basidiomata marasmielloid/gymnopoid, gracile, small, with slender stipe; 2) pileus pigmented, especially over disc; 3) pileipellis composed of stalked-coralloid structures and lobed repent hyphae; 4) stipe fully vestured; 5) clamp connections present; 6) cheilocystidia prominent, similar to pileipellis elements; 7) basidiospores 5–8 × 3–4 µm.</p></tp:treatment-sec><tp:treatment-sec sec-type="etymology" id="SECID0ECJCK"><title>Etymology.</title><p>Cheilocystidia with complex, branched structure; also complex distribution, from southern Appalachians to New England.</p></tp:treatment-sec><tp:treatment-sec sec-type="description" id="SECID0EHJCK"><title>Description.</title><p>Basidiomata (Fig. <xref ref-type="fig" rid="F3">3</xref>) scattered-gregarious &gt;50 basidiomata in &lt;1<sup>2</sup> m, marasmielloid or miniature collybioid. Pileus 6–14 mm broad, shallowly convex to plane by maturity, matt, delicately rivulose-striate; disc “snuff brown” (5E8), outward “sayal brown” (6C5) to fleshy tan. Lamellae free to adnexed but seceding in drying to become removed from stipe apex, total lamellae 47–64; through lamellae 24–26, in two major ranks with no anastomosis, 1.5–2 mm broad, subventricose to ventricose by maturity, knife-edged, dull pale tan-gray (near “tilleul buff” 7B2), bleaching to off-white, often (but not exclusively) becoming pale cream-colored with necropigment; lamellulae in one rank, less than ½ the length through lamellae. Stipe 7–30(–45) × 0.7–1.2 mm, terete and remaining so upon drying, minutely vestured overall, somewhat darker than lamellae apically, downward fleshy tan to fleshy brown, drying matt; vesture on upper stipe of scattered delicate squamules composed of individual caulocystidia, on lower stipe a solid turf (but never felty), straw-colored to “light ochraceous buff” (5A4); insertion insititious on fine twigs and leaves; superficial litter-binding mycelium not observed. Odor and taste negligible.</p><fig id="F3" position="float" orientation="portrait"><object-id xmlns:xlink="http://www.w3.org/1999/xlink" content-type="doi" xlink:type="simple">10.3897/mycokeys.107.122634.figure3</object-id><object-id xmlns:xlink="http://www.w3.org/1999/xlink" content-type="arpha" xlink:type="simple">3FC1A84A-4A7B-5A01-B21C-A328FBEC0B06</object-id><label>Figure 3.</label><caption><p><italic><tp:taxon-name><tp:taxon-name-part taxon-name-part-type="genus" reg="Collybiopsis">Collybiopsis</tp:taxon-name-part><tp:taxon-name-part taxon-name-part-type="species" reg="complicata">complicata</tp:taxon-name-part></tp:taxon-name></italic>. Basidiomata. TFB 13916 (TENN-F-065811). Scale bar: 10 mm.</p></caption><graphic xmlns:xlink="http://www.w3.org/1999/xlink" xlink:href="mycokeys-107-095-g003.jpg" position="float" orientation="portrait" xlink:type="simple" id="oo_1097754.jpg"><uri content-type="original_file" xlink:type="simple">https://binary.pensoft.net/fig/1097754</uri></graphic></fig><p><bold><italic>Pileipellis</italic></bold> a thatch of occasional repent encrusted hyphae (Fig. <xref ref-type="fig" rid="F4">4</xref>) and dominant interlocking, stalked-lobose pileocystidia and lobed-diverticulate, repent hyphae (Fig. <xref ref-type="fig" rid="F5">5B, C</xref>); <bold><italic>Pileocystidia</italic></bold> (Figs <xref ref-type="fig" rid="F5">5A, D</xref>) 27–37 × 5–14 µm, stalked, branching in lobose-coralloid configurations, apparently hyaline, thin- to firm-walled, arising from clamp connections. Subsurface pileipellis hyphae 2.5–10 µm diam, firm-walled, conspicuously clamped, ornamented with small flakes (in profile) but no profile calluses or stripes. <bold><italic>Pleurocystidia</italic></bold> (Fig. <xref ref-type="fig" rid="F6">6</xref>) common, arising from clamp connections, 32–40 × 7–9 μm, stalked-fusiform with apex often broadly submammillate; contents homogeneous. <bold><italic>Basidioles</italic></bold> clavate. <bold><italic>Basidia</italic></bold> (Fig. <xref ref-type="fig" rid="F7">7</xref>) 35–60 × 7–9 µm, clavate to weakly urniform or with somewhat expanded subcapitate apex, (2–)4–sterigmate, arising from clamp connections; sterigmata robust, slightly curved; contents heterogeneous, with scattered, refringent granules. <bold><italic>Basidiospores</italic></bold> (Fig. <xref ref-type="fig" rid="F8">8B</xref>) (5.5–)6.5–8.5(–10) × 3–4(–5) µm (Q = 1.56–2.50; Q<sup>m</sup> = 2.03; L<sup>m</sup> = 8.02 µm), ellipsoid, flattened adaxially, thin-walled, inamyloid; contents (dried) homogeneous. Lamellar edge sterile. <bold><italic>Cheilocystidia</italic></bold> (Figs <xref ref-type="fig" rid="F9">9</xref>, <xref ref-type="fig" rid="F10">10</xref>) plentiful, 25–40 × 4–15 µm, stalked, lobose-coralloid branched, often with diverticulate-lobed termini, hyaline, thin-walled. Stipe medullary hyphae 4–14 μm diam, strictly parallel, free (not involved in slime matrix), firm-walled, inconspicuously clamped; contents heterogeneous (multigranular). Stipe cortical hyphae 3–5 µm diam, apparently adherent, obscurely clamped, moderately dextrinoid (more or less hyaline without IKI, reddish brown with IKI), firm- to thick-walled (wall –0.8 μm thick), clamped, producing side branches elongating into caulocystidia. <bold><italic>Caulocystidia</italic></bold> from upper stipe (Figs <xref ref-type="fig" rid="F8">8 A</xref>, <xref ref-type="fig" rid="F11">11</xref>) in delicate, interrupted patches –80 × 4–10 µm, cylindrical to vermiform, usually somewhat gnarled distally with broadly rounded apex, thick-walled (wall often occluding cell lumen), arising as non-septate side branches from slender (1.5–3.5 µm diam, wall –1.0 µm thick), superficial stipe surface hyphae, strongly dextrinoid (dark brownish red with IKI). Caulocystidia from lower stipe similar, a dense turf of free individuals (not involved in slime matrix), weakly to strongly dextrinoid, –200 × 3–8 µm, thick-walled (wall/lumen distinction often impossible in IKI; wall –1.0 µm thick, less dextrinoid than cell contents), tapering gradually to an acutely rounded apex, often gnarled and sometimes forked. Ample evidence of clamp connections in pileipellis, subpellis and pileus trama (i.e. hook cells of disarticulated clamps common and obvious) occasional complete clamps observed at basidial bases.</p><fig id="F4" position="float" orientation="portrait"><object-id xmlns:xlink="http://www.w3.org/1999/xlink" content-type="doi" xlink:type="simple">10.3897/mycokeys.107.122634.figure4</object-id><object-id xmlns:xlink="http://www.w3.org/1999/xlink" content-type="arpha" xlink:type="simple">4150C52C-7186-5CD9-8C4D-8328C3668747</object-id><label>Figure 4.</label><caption><p><italic><tp:taxon-name><tp:taxon-name-part taxon-name-part-type="genus" reg="Collybiopsis">Collybiopsis</tp:taxon-name-part><tp:taxon-name-part taxon-name-part-type="species" reg="complicata">complicata</tp:taxon-name-part></tp:taxon-name></italic>. Pileipellis elements; repent, encrusted hyphae. Sx TFB 9168 (TENN-F-055766). Scale bars: 10 mm.</p></caption><graphic xmlns:xlink="http://www.w3.org/1999/xlink" xlink:href="mycokeys-107-095-g004.jpg" position="float" orientation="portrait" xlink:type="simple" id="oo_1097755.jpg"><uri content-type="original_file" xlink:type="simple">https://binary.pensoft.net/fig/1097755</uri></graphic></fig><fig id="F5" position="float" orientation="portrait"><object-id xmlns:xlink="http://www.w3.org/1999/xlink" content-type="doi" xlink:type="simple">10.3897/mycokeys.107.122634.figure5</object-id><object-id xmlns:xlink="http://www.w3.org/1999/xlink" content-type="arpha" xlink:type="simple">7ECB0C49-0C8A-5D00-8C57-B41636749A90</object-id><label>Figure 5.</label><caption><p><italic><tp:taxon-name><tp:taxon-name-part taxon-name-part-type="genus" reg="Collybiopsis">Collybiopsis</tp:taxon-name-part><tp:taxon-name-part taxon-name-part-type="species" reg="complicata">complicata</tp:taxon-name-part></tp:taxon-name></italic>. Pileipellis elements; pileocystidia <bold>A</bold> cluster of pileocystidia <bold>B, C</bold> “Diverticulate” repent hyphae <bold>D</bold> two lobose hyphal termini. Note clamp connections. TFB 9168 (TENN-F-055766). Scale bars: 10 μm.</p></caption><graphic xmlns:xlink="http://www.w3.org/1999/xlink" xlink:href="mycokeys-107-095-g005.jpg" position="float" orientation="portrait" xlink:type="simple" id="oo_1097756.jpg"><uri content-type="original_file" xlink:type="simple">https://binary.pensoft.net/fig/1097756</uri></graphic></fig><fig id="F6" position="float" orientation="portrait"><object-id xmlns:xlink="http://www.w3.org/1999/xlink" content-type="doi" xlink:type="simple">10.3897/mycokeys.107.122634.figure6</object-id><object-id xmlns:xlink="http://www.w3.org/1999/xlink" content-type="arpha" xlink:type="simple">5110996C-E92B-525E-923F-1505B0F953E2</object-id><label>Figure 6.</label><caption><p><italic><tp:taxon-name><tp:taxon-name-part taxon-name-part-type="genus" reg="Collybiopsis">Collybiopsis</tp:taxon-name-part><tp:taxon-name-part taxon-name-part-type="species" reg="complicata">complicata</tp:taxon-name-part></tp:taxon-name></italic>. Pleurocystidia Note clamp connection in <bold>C</bold>. TFB 9168 (TENN-F-055766). Scale bars: 10 μm.</p></caption><graphic xmlns:xlink="http://www.w3.org/1999/xlink" xlink:href="mycokeys-107-095-g006.jpg" position="float" orientation="portrait" xlink:type="simple" id="oo_1097757.jpg"><uri content-type="original_file" xlink:type="simple">https://binary.pensoft.net/fig/1097757</uri></graphic></fig><fig id="F7" position="float" orientation="portrait"><object-id xmlns:xlink="http://www.w3.org/1999/xlink" content-type="doi" xlink:type="simple">10.3897/mycokeys.107.122634.figure7</object-id><object-id xmlns:xlink="http://www.w3.org/1999/xlink" content-type="arpha" xlink:type="simple">D846223C-05A9-5D01-A238-954F4989707E</object-id><label>Figure 7.</label><caption><p><italic><tp:taxon-name><tp:taxon-name-part taxon-name-part-type="genus" reg="Collybiopsis">Collybiopsis</tp:taxon-name-part><tp:taxon-name-part taxon-name-part-type="species" reg="complicata">complicata</tp:taxon-name-part></tp:taxon-name></italic>. Basidia. TFB 9168 (TENN-F-055766). Scale bars: 10 μm.</p></caption><graphic xmlns:xlink="http://www.w3.org/1999/xlink" xlink:href="mycokeys-107-095-g007.jpg" position="float" orientation="portrait" xlink:type="simple" id="oo_1097758.jpg"><uri content-type="original_file" xlink:type="simple">https://binary.pensoft.net/fig/1097758</uri></graphic></fig><fig id="F8" position="float" orientation="portrait"><object-id xmlns:xlink="http://www.w3.org/1999/xlink" content-type="doi" xlink:type="simple">10.3897/mycokeys.107.122634.figure8</object-id><object-id xmlns:xlink="http://www.w3.org/1999/xlink" content-type="arpha" xlink:type="simple">1136FC51-76C2-58AF-85F3-7B427ABE139A</object-id><label>Figure 8.</label><caption><p><italic><tp:taxon-name><tp:taxon-name-part taxon-name-part-type="genus" reg="Collybiopsis">Collybiopsis</tp:taxon-name-part><tp:taxon-name-part taxon-name-part-type="species" reg="complicata">complicata</tp:taxon-name-part></tp:taxon-name></italic><bold>A</bold> Caulocystidia <bold>B</bold> Basidiospores. TFB 9168 (TENN-F-055766). Scale bars: 10 μm (<bold>A</bold>); 5 μm (<bold>B</bold>).</p></caption><graphic xmlns:xlink="http://www.w3.org/1999/xlink" xlink:href="mycokeys-107-095-g008.jpg" position="float" orientation="portrait" xlink:type="simple" id="oo_1097759.jpg"><uri content-type="original_file" xlink:type="simple">https://binary.pensoft.net/fig/1097759</uri></graphic></fig><fig id="F9" position="float" orientation="portrait"><object-id xmlns:xlink="http://www.w3.org/1999/xlink" content-type="doi" xlink:type="simple">10.3897/mycokeys.107.122634.figure9</object-id><object-id xmlns:xlink="http://www.w3.org/1999/xlink" content-type="arpha" xlink:type="simple">3C107D89-0848-55A7-8840-1238C7B28756</object-id><label>Figure 9.</label><caption><p><italic><tp:taxon-name><tp:taxon-name-part taxon-name-part-type="genus" reg="Collybiopsis">Collybiopsis</tp:taxon-name-part><tp:taxon-name-part taxon-name-part-type="species" reg="complicata">complicata</tp:taxon-name-part></tp:taxon-name></italic>. Individual cheilocystidia. TFB 9168 (TENN-F-055766). Scale bars: 10 μm.</p></caption><graphic xmlns:xlink="http://www.w3.org/1999/xlink" xlink:href="mycokeys-107-095-g009.jpg" position="float" orientation="portrait" xlink:type="simple" id="oo_1097760.jpg"><uri content-type="original_file" xlink:type="simple">https://binary.pensoft.net/fig/1097760</uri></graphic></fig><fig id="F10" position="float" orientation="portrait"><object-id xmlns:xlink="http://www.w3.org/1999/xlink" content-type="doi" xlink:type="simple">10.3897/mycokeys.107.122634.figure10</object-id><object-id xmlns:xlink="http://www.w3.org/1999/xlink" content-type="arpha" xlink:type="simple">510AB86C-1E10-577E-9CBF-C21DB274C7A0</object-id><label>Figure 10.</label><caption><p><italic><tp:taxon-name><tp:taxon-name-part taxon-name-part-type="genus" reg="Collybiopsis">Collybiopsis</tp:taxon-name-part><tp:taxon-name-part taxon-name-part-type="species" reg="complicata">complicata</tp:taxon-name-part></tp:taxon-name></italic>. Clusters of cheilocystidia. HUH. HUH-F-00964494. Scale bars: 10 μm.</p></caption><graphic xmlns:xlink="http://www.w3.org/1999/xlink" xlink:href="mycokeys-107-095-g010.jpg" position="float" orientation="portrait" xlink:type="simple" id="oo_1097761.jpg"><uri content-type="original_file" xlink:type="simple">https://binary.pensoft.net/fig/1097761</uri></graphic></fig><fig id="F11" position="float" orientation="portrait"><object-id xmlns:xlink="http://www.w3.org/1999/xlink" content-type="doi" xlink:type="simple">10.3897/mycokeys.107.122634.figure11</object-id><object-id xmlns:xlink="http://www.w3.org/1999/xlink" content-type="arpha" xlink:type="simple">8F23BAE7-A8A4-5A27-84E3-AA22E48EEC6E</object-id><label>Figure 11.</label><caption><p><italic><tp:taxon-name><tp:taxon-name-part taxon-name-part-type="genus" reg="Collybiopsis">Collybiopsis</tp:taxon-name-part><tp:taxon-name-part taxon-name-part-type="species" reg="complicata">complicata</tp:taxon-name-part></tp:taxon-name></italic>. Caulocystidia. TFB 9168 (TENN-F-055766) <bold>A</bold> caulocystidia from upper stipe <bold>B, C, D</bold> individual caulocystidia. Scale bars: 10 μm.</p></caption><graphic xmlns:xlink="http://www.w3.org/1999/xlink" xlink:href="mycokeys-107-095-g011.jpg" position="float" orientation="portrait" xlink:type="simple" id="oo_1097762.jpg"><uri content-type="original_file" xlink:type="simple">https://binary.pensoft.net/fig/1097762</uri></graphic></fig></tp:treatment-sec><tp:treatment-sec sec-type="habitat" id="SECID0ERTCK"><title>Habitat.</title><p><italic><tp:taxon-name><tp:taxon-name-part taxon-name-part-type="genus" reg="Tsuga">Tsuga</tp:taxon-name-part></tp:taxon-name></italic> debris and adjacent hardwood leaves.</p></tp:treatment-sec><tp:treatment-sec sec-type="material" id="SECID0E5TCK"><title>Specimens examined.</title><p><bold>Massachusetts</bold>, Plymouth County, Boston Harbor, World’s End Peninsula, coll LA Kappler, 23.VIII.2015, (HUH) BHI 447 (HUH-F-00964493), Boston Harbor, World’s End Peninsula, Rocky Neck, coll D. Healewaters &amp; LA Kappler, 12.VIII.2015, (HUH) BHI 401 (HUH-F-00964494); World’s End Peninsula, coll D. Healewaters et al., 14.IX.2013, (HUH) BHI 034 (HUH-F-00964495. <bold>North Carolina</bold>, Macon Co., vic. Highlands, Bull Pen Rd., Ellicott Rock Trailhead, <named-content xmlns:xlink="http://www.w3.org/1999/xlink" content-type="dwc:verbatimCoordinates" xlink:type="simple"><named-content content-type="geo-json" specific-use="{&#34;type&#34;:&#34;Point&#34;,&#34;coordinates&#34;:[-83.136500,35.016833]}" id="NCID0ERUCK" xlink:type="simple">35°01.010'N, 83°08.190'W</named-content></named-content>, 20.VII. 2011, coll RHP, TFB 13916 (TENN-F-065811). <bold>Tennessee</bold>, Blount Co., <abbrev xmlns:xlink="http://www.w3.org/1999/xlink" xlink:title="Great Smoky Mountains National Park" id="ABBRID0E5UCK" xlink:type="simple">GSMNP</abbrev>, Metcalf’s Bottoms Picnic Area, 9.VI.1997, coll. RHP, TFB 9168 (TENN 55766).</p></tp:treatment-sec><tp:treatment-sec sec-type="comments" id="SECID0ECVCK"><title>Commentary.</title><p>The strongly modified “<italic>Rameales</italic>-structure” of the pileipellis structures of <italic><tp:taxon-name><tp:taxon-name-part taxon-name-part-type="genus" reg="Collybiopsis">C.</tp:taxon-name-part><tp:taxon-name-part taxon-name-part-type="species" reg="complicata">complicata</tp:taxon-name-part></tp:taxon-name></italic> resembles that of species of traditional <italic><tp:taxon-name><tp:taxon-name-part taxon-name-part-type="genus" reg="Marasmiellus">Marasmiellus</tp:taxon-name-part></tp:taxon-name></italic> [viz. <italic><tp:taxon-name><tp:taxon-name-part taxon-name-part-type="genus" reg="Collybiopsis">C.</tp:taxon-name-part><tp:taxon-name-part taxon-name-part-type="species" reg="ramealis">ramealis</tp:taxon-name-part></tp:taxon-name></italic> complex, (<xref ref-type="bibr" rid="B29">Petersen and Hughes 2021</xref>)]. This construction comprises a thatch of stalked, ventricose-rostrate structures with lobose, molar-shaped outgrowths. These pileipellis structures conform closely to those of <tp:taxon-name><tp:taxon-name-part taxon-name-part-type="genus" reg="Marasmiellus">Marasmiellus</tp:taxon-name-part><tp:taxon-name-part taxon-name-part-type="infraspecific-rank">sect.</tp:taxon-name-part><tp:taxon-name-part taxon-name-part-type="section" reg="Dealbati">Dealbati</tp:taxon-name-part><tp:taxon-name-part taxon-name-part-type="infraspecific-rank">subsect.</tp:taxon-name-part><tp:taxon-name-part taxon-name-part-type="subsection" reg="Dealbatini">Dealbatini</tp:taxon-name-part></tp:taxon-name> sensu Singer (<xref ref-type="bibr" rid="B33">Singer 1973</xref>) [Type = <italic><tp:taxon-name><tp:taxon-name-part taxon-name-part-type="genus" reg="Marasmius">Marasmius</tp:taxon-name-part><tp:taxon-name-part taxon-name-part-type="species" reg="dealbatus">dealbatus</tp:taxon-name-part></tp:taxon-name></italic> Berk. &amp; Curt.], of which <italic><tp:taxon-name><tp:taxon-name-part taxon-name-part-type="genus" reg="Marasmius">Marasmius</tp:taxon-name-part><tp:taxon-name-part taxon-name-part-type="species" reg="stenophylla">stenophylla</tp:taxon-name-part></tp:taxon-name></italic> (<italic><tp:taxon-name><tp:taxon-name-part taxon-name-part-type="genus" reg="Collybiopsis">C.</tp:taxon-name-part><tp:taxon-name-part taxon-name-part-type="species" reg="stenophylla">stenophylla</tp:taxon-name-part></tp:taxon-name></italic>, Fig. <xref ref-type="fig" rid="F2">2</xref>) is a member (<xref ref-type="bibr" rid="B5">Desjardin 1997</xref>). <italic><tp:taxon-name><tp:taxon-name-part taxon-name-part-type="genus" reg="Marasmius">M.</tp:taxon-name-part><tp:taxon-name-part taxon-name-part-type="species" reg="stenophylla">stenophylla</tp:taxon-name-part></tp:taxon-name></italic> (section <tp:taxon-name><tp:taxon-name-part taxon-name-part-type="genus" reg="Marasmius"/><tp:taxon-name-part taxon-name-part-type="section" reg="Dealbati">Dealbati</tp:taxon-name-part></tp:taxon-name>) was transferred to <italic><tp:taxon-name><tp:taxon-name-part taxon-name-part-type="genus" reg="Gymnopus">Gymnopus</tp:taxon-name-part></tp:taxon-name></italic> sensu lato (<xref ref-type="bibr" rid="B19">Mata et al. 2004</xref>), then to <italic><tp:taxon-name><tp:taxon-name-part taxon-name-part-type="genus" reg="Collybiopsis">Collybiopsis</tp:taxon-name-part></tp:taxon-name></italic> (<xref ref-type="bibr" rid="B29">Petersen and Hughes 2021</xref>). Both Desjardin (<xref ref-type="bibr" rid="B4">Desjardin 1989</xref>; <xref ref-type="bibr" rid="B5">1997</xref>) and <xref ref-type="bibr" rid="B11">Hesler (1959)</xref> examined type material of <italic><tp:taxon-name><tp:taxon-name-part taxon-name-part-type="genus" reg="Marasmius">M.</tp:taxon-name-part><tp:taxon-name-part taxon-name-part-type="species" reg="subsynodicus">subsynodicus</tp:taxon-name-part></tp:taxon-name></italic> Murrill, considered by Singer (<xref ref-type="bibr" rid="B33">Singer 1973</xref>) and Desjardin (<xref ref-type="bibr" rid="B5">Desjardin 1997</xref>) to be synonymous with <italic><tp:taxon-name><tp:taxon-name-part taxon-name-part-type="genus" reg="Marasmius">M.</tp:taxon-name-part><tp:taxon-name-part taxon-name-part-type="species" reg="stenophylla">stenophylla</tp:taxon-name-part></tp:taxon-name></italic> (Mont.) Singer). <italic><tp:taxon-name><tp:taxon-name-part taxon-name-part-type="genus" reg="Marasmius">Marasmius</tp:taxon-name-part><tp:taxon-name-part taxon-name-part-type="species" reg="dealbatus">dealbatus</tp:taxon-name-part></tp:taxon-name></italic> remains unplaced in modern classifications.</p><p>Parenthetically, in <italic><tp:taxon-name><tp:taxon-name-part taxon-name-part-type="genus" reg="Collybiopsis">C.</tp:taxon-name-part><tp:taxon-name-part taxon-name-part-type="species" reg="complicata">complicata</tp:taxon-name-part></tp:taxon-name></italic> collections TENN-F-055766 and HUH-F-00964493, the lobose individual pileipellis elements dominated the pileipellis, while in TENN-F-065811 (also <italic><tp:taxon-name><tp:taxon-name-part taxon-name-part-type="genus" reg="Collybiopsis">C.</tp:taxon-name-part><tp:taxon-name-part taxon-name-part-type="species" reg="complicata">complicata</tp:taxon-name-part></tp:taxon-name></italic>), these structures were only occasional in a pileipellis dominated by encrusted filamentous hyphae.</p><p>The pileipellis structure of <tp:taxon-name><tp:taxon-name-part taxon-name-part-type="genus" reg="Marasmius">Marasmius</tp:taxon-name-part><tp:taxon-name-part taxon-name-part-type="infraspecific-rank">Sect.</tp:taxon-name-part><tp:taxon-name-part taxon-name-part-type="section" reg="Androsacei">Androsacei</tp:taxon-name-part></tp:taxon-name> (= <tp:taxon-name><tp:taxon-name-part taxon-name-part-type="genus" reg="Gymnopus">Gymnopus</tp:taxon-name-part><tp:taxon-name-part taxon-name-part-type="infraspecific-rank">sect.</tp:taxon-name-part><tp:taxon-name-part taxon-name-part-type="section" reg="Androsacei">Androsacei</tp:taxon-name-part></tp:taxon-name>, see <xref ref-type="bibr" rid="B22">Noordeloos and Antonín (2008)</xref>, is also described as a combination of diverticulate, repent hyphae and <italic>siccus</italic>-type broom cells (a “Rameales-structure”). Our experience with this, however, indicates that the diverticulae (= setulae) of pileipellis cells are much finer, usually vermiform, refringent (<abbrev xmlns:xlink="http://www.w3.org/1999/xlink" xlink:title="phase contrast microscopy" id="ABBRID0EF4CK" xlink:type="simple">PhC</abbrev>) and &lt;1 µm broad. Cheilocystidia of <italic><tp:taxon-name><tp:taxon-name-part taxon-name-part-type="genus" reg="Collybiopsis">C.</tp:taxon-name-part><tp:taxon-name-part taxon-name-part-type="species" reg="complicata">complicata</tp:taxon-name-part></tp:taxon-name></italic> are very similar to pileipellis structures, but as a rule are somewhat less complexly branched. Morphologically, the pileipellis of <italic><tp:taxon-name><tp:taxon-name-part taxon-name-part-type="genus" reg="Collybiopsis">C.</tp:taxon-name-part><tp:taxon-name-part taxon-name-part-type="species" reg="complicata">complicata</tp:taxon-name-part></tp:taxon-name></italic> might be forced into section <tp:taxon-name><tp:taxon-name-part taxon-name-part-type="genus" reg="Marasmius"/><tp:taxon-name-part taxon-name-part-type="section" reg="Androsacei">Androsacei</tp:taxon-name-part></tp:taxon-name>, but phylogenetically, it is distant from that group in <tp:taxon-name><tp:taxon-name-part taxon-name-part-type="genus" reg="Gymnopus">Gymnopus</tp:taxon-name-part></tp:taxon-name> S.S.</p><p><xref ref-type="bibr" rid="B20">Mata et al. (2007)</xref> initially designated TENN-F-055766 (GenBank <ext-link xmlns:xlink="http://www.w3.org/1999/xlink" xlink:href="DQ450029" ext-link-type="gen" xlink:type="simple">DQ450029</ext-link>, <italic><tp:taxon-name><tp:taxon-name-part taxon-name-part-type="genus" reg="Collybiopsis">C.</tp:taxon-name-part><tp:taxon-name-part taxon-name-part-type="species" reg="complicata">complicata</tp:taxon-name-part></tp:taxon-name></italic>) as <tp:taxon-name><tp:taxon-name-part taxon-name-part-type="genus" reg="Marasmiellus">Marasmiellus</tp:taxon-name-part><tp:taxon-name-part taxon-name-part-type="uncertainty-rank">sp. aff.</tp:taxon-name-part><tp:taxon-name-part taxon-name-part-type="species" reg="pluvius">pluvius</tp:taxon-name-part></tp:taxon-name>, but while basidiomata of <italic><tp:taxon-name><tp:taxon-name-part taxon-name-part-type="genus" reg="Marasmiellus">Marasmiellus</tp:taxon-name-part><tp:taxon-name-part taxon-name-part-type="species" reg="pluvius">pluvius</tp:taxon-name-part></tp:taxon-name></italic> Redhead (<xref ref-type="bibr" rid="B30">Redhead 1982</xref>) have similar stature, they are smaller and are gregarious on <italic><tp:taxon-name><tp:taxon-name-part taxon-name-part-type="genus" reg="Pseudotsuga">Pseudotsuga</tp:taxon-name-part></tp:taxon-name></italic> and <italic><tp:taxon-name><tp:taxon-name-part taxon-name-part-type="genus" reg="Thuja">Thuja</tp:taxon-name-part></tp:taxon-name></italic> needle beds in southern British Columbia. Further, the pileipellis of <italic><tp:taxon-name><tp:taxon-name-part taxon-name-part-type="genus" reg="Marasmiellus">Ma.</tp:taxon-name-part><tp:taxon-name-part taxon-name-part-type="species" reg="pluvius">pluvius</tp:taxon-name-part></tp:taxon-name></italic> does not include stalked-lobose structures, but is a “compactly interwoven layer of densely diverticulate hyphae” (<xref ref-type="bibr" rid="B30">Redhead 1982</xref>); “<italic>Rameales</italic>-structure”). Cheilocystidia of <italic><tp:taxon-name><tp:taxon-name-part taxon-name-part-type="genus" reg="Marasmiellus">Ma.</tp:taxon-name-part><tp:taxon-name-part taxon-name-part-type="species" reg="pluvius">pluvius</tp:taxon-name-part></tp:taxon-name></italic> are stalked-vesciculose to clavate with narrow, vermiform setulae quite similar to those of the <italic><tp:taxon-name><tp:taxon-name-part taxon-name-part-type="genus" reg="Marasmiellus">Ma.</tp:taxon-name-part><tp:taxon-name-part taxon-name-part-type="species" reg="ramealis">ramealis</tp:taxon-name-part></tp:taxon-name></italic> complex. Basidiospores of <italic><tp:taxon-name><tp:taxon-name-part taxon-name-part-type="genus" reg="Marasmiellus">Ma.</tp:taxon-name-part><tp:taxon-name-part taxon-name-part-type="species" reg="pluvius">pluvius</tp:taxon-name-part></tp:taxon-name></italic> are longer and significantly narrower than those of <italic><tp:taxon-name><tp:taxon-name-part taxon-name-part-type="genus" reg="Collybiopsis">C.</tp:taxon-name-part><tp:taxon-name-part taxon-name-part-type="species" reg="complicata">complicata</tp:taxon-name-part></tp:taxon-name></italic> and caulocystidia exhibit a significantly thicker wall than those of <italic><tp:taxon-name><tp:taxon-name-part taxon-name-part-type="genus" reg="Collybiopsis">C.</tp:taxon-name-part><tp:taxon-name-part taxon-name-part-type="species" reg="complicata">complicata</tp:taxon-name-part></tp:taxon-name></italic>. While perhaps morphologically congeneric with <italic><tp:taxon-name><tp:taxon-name-part taxon-name-part-type="genus" reg="Collybiopsis">C.</tp:taxon-name-part><tp:taxon-name-part taxon-name-part-type="species" reg="complicata">complicata</tp:taxon-name-part></tp:taxon-name></italic> in <italic><tp:taxon-name><tp:taxon-name-part taxon-name-part-type="genus" reg="Collybiopsis">Collybiopsis</tp:taxon-name-part></tp:taxon-name></italic>, the two species are quite different microscopically and a second GenBank accession under the name <tp:taxon-name><tp:taxon-name-part taxon-name-part-type="genus" reg="Marasmiellus">Marasmiellus</tp:taxon-name-part><tp:taxon-name-part taxon-name-part-type="uncertainty-rank">aff.</tp:taxon-name-part><tp:taxon-name-part taxon-name-part-type="species" reg="pluvius">pluvius</tp:taxon-name-part></tp:taxon-name> (<ext-link xmlns:xlink="http://www.w3.org/1999/xlink" xlink:href="MK277736" ext-link-type="gen" xlink:type="simple">MK277736</ext-link>; NL-5034: nrLSU sequence only) is 0.22% different from other <italic><tp:taxon-name><tp:taxon-name-part taxon-name-part-type="genus" reg="Collybiopsis">C.</tp:taxon-name-part><tp:taxon-name-part taxon-name-part-type="species" reg="complicata">complicata</tp:taxon-name-part></tp:taxon-name></italic> nrLSU sequences. <italic><tp:taxon-name><tp:taxon-name-part taxon-name-part-type="genus" reg="Marasmiellus">Marasmiellus</tp:taxon-name-part><tp:taxon-name-part taxon-name-part-type="species" reg="pluvius">pluvius</tp:taxon-name-part></tp:taxon-name></italic> has not yet been transferred to <italic><tp:taxon-name><tp:taxon-name-part taxon-name-part-type="genus" reg="Collybiopsis">Collybiopsis</tp:taxon-name-part></tp:taxon-name></italic>, but DNA sequences will probably support such transfer when they become available, although specific placement in a phylogeny remains unknown.</p><p>The nrITS sequences for collections within <italic><tp:taxon-name><tp:taxon-name-part taxon-name-part-type="genus" reg="Collybiopsis">C.</tp:taxon-name-part><tp:taxon-name-part taxon-name-part-type="species" reg="complicata">complicata</tp:taxon-name-part></tp:taxon-name></italic> (Table <xref ref-type="table" rid="T1">1</xref>) are genetically identical with the exception of a 1bp C/T transition in TENN-F-065811 from Macon County, GA (0.17% difference). This lack of nrITS variation includes three nrITS sequences of specimens collected in a study of Boston (MA) Harbor Islands (<xref ref-type="bibr" rid="B9">Haelewaters et al. 2018</xref>), and one from the Great Smoky Mountains National Park TENN-F-055766. <italic><tp:taxon-name><tp:taxon-name-part taxon-name-part-type="genus" reg="Collybiopsis">Collybiopsis</tp:taxon-name-part><tp:taxon-name-part taxon-name-part-type="species" reg="complicata">complicata</tp:taxon-name-part></tp:taxon-name></italic>, therefore, seems distributed extensively in temperate Eastern North America. The nearest taxon to <italic><tp:taxon-name><tp:taxon-name-part taxon-name-part-type="genus" reg="Collybiopsis">C.</tp:taxon-name-part><tp:taxon-name-part taxon-name-part-type="species" reg="complicata">complicata</tp:taxon-name-part></tp:taxon-name></italic>, GenBankaccession <ext-link xmlns:xlink="http://www.w3.org/1999/xlink" xlink:href="MK234195" ext-link-type="gen" xlink:type="simple">MK234195</ext-link>, differs by 6 base pairs (1.05%) and while this falls within the commonly accepted criteria of 2% divergence for conspecificity (<xref ref-type="bibr" rid="B14">Hughes et al. 2009</xref>), the lack of variation within <italic><tp:taxon-name><tp:taxon-name-part taxon-name-part-type="genus" reg="Collybiopsis">C.</tp:taxon-name-part><tp:taxon-name-part taxon-name-part-type="species" reg="complicata">complicata</tp:taxon-name-part></tp:taxon-name></italic> across a wide geographic range (Boston Harbor Islands vs. Southern Appalachians) argues that <italic><tp:taxon-name><tp:taxon-name-part taxon-name-part-type="genus" reg="Collybiopsis">C.</tp:taxon-name-part><tp:taxon-name-part taxon-name-part-type="species" reg="complicata">complicata</tp:taxon-name-part></tp:taxon-name></italic> does not include <ext-link xmlns:xlink="http://www.w3.org/1999/xlink" xlink:href="MK234195" ext-link-type="gen" xlink:type="simple">MK234195</ext-link>. Possibly, <italic><tp:taxon-name><tp:taxon-name-part taxon-name-part-type="genus" reg="Collybiopsis">C.</tp:taxon-name-part><tp:taxon-name-part taxon-name-part-type="species" reg="complicata">complicata</tp:taxon-name-part></tp:taxon-name></italic> is a recently-diverging taxon that has not accumulated geographical differences.</p></tp:treatment-sec><tp:treatment-sec><!--Section generated to contain objects referenced in tp:taxon-treatment.--><fig id="F2" position="float" orientation="portrait"><object-id xmlns:xlink="http://www.w3.org/1999/xlink" content-type="doi" xlink:type="simple">10.3897/mycokeys.107.122634.figure2</object-id><object-id xmlns:xlink="http://www.w3.org/1999/xlink" content-type="arpha" xlink:type="simple">DDCBEEF1-7222-5551-A606-D892B994C52B</object-id><label>Figure 2.</label><caption><p>NrITS-nrLSU based Maximum Likelihood consensus tree of the <italic><tp:taxon-name><tp:taxon-name-part taxon-name-part-type="genus" reg="Collybiopsis">C.</tp:taxon-name-part><tp:taxon-name-part taxon-name-part-type="species" reg="complicata">complicata</tp:taxon-name-part></tp:taxon-name></italic>/<italic><tp:taxon-name><tp:taxon-name-part taxon-name-part-type="genus" reg="Collybiopsis">C.</tp:taxon-name-part><tp:taxon-name-part taxon-name-part-type="species" reg="prolapsis">prolapsis</tp:taxon-name-part></tp:taxon-name></italic> clade with 1000 bootstrap replicates. The tree was generated using the web version of IQTree tree (<ext-link xmlns:xlink="http://www.w3.org/1999/xlink" xlink:href="http://iqtree.cibiv.univie.ac.at/" ext-link-type="uri" xlink:type="simple">http://iqtree.cibiv.univie.ac.at/</ext-link>) using the best-fit model of evolution (TIM2+F+I+G4, AIC criteria). Included taxa were selected based on the Bayesian analysis which showed the <italic><tp:taxon-name><tp:taxon-name-part taxon-name-part-type="genus" reg="Collybiopsis">C.</tp:taxon-name-part><tp:taxon-name-part taxon-name-part-type="species" reg="complicata">complicata</tp:taxon-name-part></tp:taxon-name></italic> group and the <italic><tp:taxon-name><tp:taxon-name-part taxon-name-part-type="genus" reg="Collybiopsis">C.</tp:taxon-name-part><tp:taxon-name-part taxon-name-part-type="species" reg="ramealis">ramealis</tp:taxon-name-part></tp:taxon-name></italic> group as sister taxa. Bootstrap support is indicated below the branches and Bayesian Posterior probabilities above the branches.</p></caption><graphic xmlns:xlink="http://www.w3.org/1999/xlink" xlink:href="mycokeys-107-095-g002.jpg" position="float" orientation="portrait" xlink:type="simple" id="oo_1097753.jpg"><uri content-type="original_file" xlink:type="simple">https://binary.pensoft.net/fig/1097753</uri></graphic></fig><table-wrap id="T1" position="float" orientation="portrait"><label>Table 1.</label><caption><p>Collections used in phylogenetic analyses.</p></caption><table id="TID0EVWAG" rules="all"><tbody><tr><th rowspan="1" colspan="1">Name</th><th rowspan="1" colspan="1">Location1</th><th rowspan="1" colspan="1">Isolate</th><th rowspan="1" colspan="1">Voucher</th><th rowspan="1" colspan="1">ITS GenBank Identifier</th><th rowspan="1" colspan="1">LSU GenBank Identifier</th><th rowspan="1" colspan="1">Figure</th></tr><tr><td rowspan="1" colspan="1">
                  <tp:taxon-name><tp:taxon-name-part taxon-name-part-type="genus" reg="Collybiopsis">Collybiopsis</tp:taxon-name-part><tp:taxon-name-part taxon-name-part-type="uncertainty-rank">aff.</tp:taxon-name-part><tp:taxon-name-part taxon-name-part-type="species" reg="villosipes">villosipes</tp:taxon-name-part></tp:taxon-name>
                </td><td rowspan="1" colspan="1">Australia: Perth</td><td rowspan="1" colspan="1">N.L.Bougher NLB470</td><td rowspan="1" colspan="1">PERTH:8872252</td><td rowspan="1" colspan="1">
                  <ext-link xmlns:xlink="http://www.w3.org/1999/xlink" xlink:href="MT537088" ext-link-type="gen" xlink:type="simple">MT537088</ext-link>
                </td><td rowspan="1" colspan="1">
                  <ext-link xmlns:xlink="http://www.w3.org/1999/xlink" xlink:href="MT537088" ext-link-type="gen" xlink:type="simple">MT537088</ext-link>
                </td><td rowspan="1" colspan="1">Fig. <xref ref-type="fig" rid="F1">1</xref></td></tr><tr><td rowspan="1" colspan="1">
                  <italic>
                    <tp:taxon-name><tp:taxon-name-part taxon-name-part-type="genus" reg="Collybiopsis">Collybiopsis</tp:taxon-name-part><tp:taxon-name-part taxon-name-part-type="species" reg="biforma">biforma</tp:taxon-name-part></tp:taxon-name>
                  </italic>
                </td><td rowspan="1" colspan="1">USA: TN</td><td rowspan="1" colspan="1">TFB13814</td><td rowspan="1" colspan="1">TENN-F-065189</td><td rowspan="1" colspan="1">
                  <ext-link xmlns:xlink="http://www.w3.org/1999/xlink" xlink:href="KJ416249" ext-link-type="gen" xlink:type="simple">KJ416249</ext-link>
                </td><td rowspan="1" colspan="1">
                  <ext-link xmlns:xlink="http://www.w3.org/1999/xlink" xlink:href="KJ189569" ext-link-type="gen" xlink:type="simple">KJ189569</ext-link>
                </td><td rowspan="1" colspan="1">Fig. <xref ref-type="fig" rid="F1">1</xref></td></tr><tr><td rowspan="1" colspan="1">
                  <italic>
                    <tp:taxon-name><tp:taxon-name-part taxon-name-part-type="genus" reg="Collybiopsis">Collybiopsis</tp:taxon-name-part><tp:taxon-name-part taxon-name-part-type="species" reg="biforma">biforma</tp:taxon-name-part></tp:taxon-name>
                  </italic>
                </td><td rowspan="1" colspan="1">USA: NC</td><td rowspan="1" colspan="1">TFB13890</td><td rowspan="1" colspan="1">TENN-F-065586</td><td rowspan="1" colspan="1">
                  <ext-link xmlns:xlink="http://www.w3.org/1999/xlink" xlink:href="KJ416248" ext-link-type="gen" xlink:type="simple">KJ416248</ext-link>
                </td><td rowspan="1" colspan="1">
                  <ext-link xmlns:xlink="http://www.w3.org/1999/xlink" xlink:href="KJ189570" ext-link-type="gen" xlink:type="simple">KJ189570</ext-link>
                </td><td rowspan="1" colspan="1">Fig. <xref ref-type="fig" rid="F1">1</xref></td></tr><tr><td rowspan="1" colspan="1">
                  <italic>
                    <tp:taxon-name><tp:taxon-name-part taxon-name-part-type="genus" reg="Collybiopsis">Collybiopsis</tp:taxon-name-part><tp:taxon-name-part taxon-name-part-type="species" reg="biforma">biforma</tp:taxon-name-part></tp:taxon-name>
                  </italic>
                </td><td rowspan="1" colspan="1">USA: TN <abbrev xmlns:xlink="http://www.w3.org/1999/xlink" xlink:title="Great Smoky Mountains National Park" id="ABBRID0EOFAE" xlink:type="simple">GSMNP</abbrev></td><td rowspan="1" colspan="1">TFB14250</td><td rowspan="1" colspan="1">TENN-F-068108</td><td rowspan="1" colspan="1">
                  <ext-link xmlns:xlink="http://www.w3.org/1999/xlink" xlink:href="KJ416246" ext-link-type="gen" xlink:type="simple">KJ416246</ext-link>
                </td><td rowspan="1" colspan="1">
                  <ext-link xmlns:xlink="http://www.w3.org/1999/xlink" xlink:href="KJ189568" ext-link-type="gen" xlink:type="simple">KJ189568</ext-link>
                </td><td rowspan="1" colspan="1">Fig. <xref ref-type="fig" rid="F1">1</xref></td></tr><tr><td rowspan="1" colspan="1">
                  <italic>
                    <tp:taxon-name><tp:taxon-name-part taxon-name-part-type="genus" reg="Collybiopsis">Collybiopsis</tp:taxon-name-part><tp:taxon-name-part taxon-name-part-type="species" reg="biforma">biforma</tp:taxon-name-part></tp:taxon-name>
                  </italic>
                </td><td rowspan="1" colspan="1">USA: TN, <abbrev xmlns:xlink="http://www.w3.org/1999/xlink" xlink:title="Great Smoky Mountains National Park" id="ABBRID0EEHAE" xlink:type="simple">GSMNP</abbrev></td><td rowspan="1" colspan="1">TFB14251</td><td rowspan="1" colspan="1">TENN-F-068109</td><td rowspan="1" colspan="1">
                  <ext-link xmlns:xlink="http://www.w3.org/1999/xlink" xlink:href="KJ416245" ext-link-type="gen" xlink:type="simple">KJ416245</ext-link>
                </td><td rowspan="1" colspan="1">
                  <ext-link xmlns:xlink="http://www.w3.org/1999/xlink" xlink:href="KJ189567" ext-link-type="gen" xlink:type="simple">KJ189567</ext-link>
                </td><td rowspan="1" colspan="1">Fig. <xref ref-type="fig" rid="F1">1</xref></td></tr><tr><td rowspan="1" colspan="1">
                  <italic>
                    <tp:taxon-name><tp:taxon-name-part taxon-name-part-type="genus" reg="Collybiopsis">Collybiopsis</tp:taxon-name-part><tp:taxon-name-part taxon-name-part-type="species" reg="brunneigracilis">brunneigracilis</tp:taxon-name-part></tp:taxon-name>
                  </italic>
                </td><td rowspan="1" colspan="1">Indonesia: Java</td><td rowspan="1" colspan="1">AWW01</td><td rowspan="1" colspan="1">AWW01-SFSU</td><td rowspan="1" colspan="1">
                  <ext-link xmlns:xlink="http://www.w3.org/1999/xlink" xlink:href="AY639412" ext-link-type="gen" xlink:type="simple">AY639412</ext-link>
                </td><td rowspan="1" colspan="1">no</td><td rowspan="1" colspan="1">Figs <xref ref-type="fig" rid="F1">1</xref>, <xref ref-type="fig" rid="F2">2</xref></td></tr><tr><td rowspan="1" colspan="1">
                  <italic>
                    <tp:taxon-name><tp:taxon-name-part taxon-name-part-type="genus" reg="Collybiopsis">Collybiopsis</tp:taxon-name-part><tp:taxon-name-part taxon-name-part-type="species" reg="californica">californica</tp:taxon-name-part></tp:taxon-name>
                  </italic>
                </td><td rowspan="1" colspan="1">USA: CA</td><td rowspan="1" colspan="1">DED8372</td><td rowspan="1" colspan="1">SFSU-F-024526</td><td rowspan="1" colspan="1">
                  <ext-link xmlns:xlink="http://www.w3.org/1999/xlink" xlink:href="MN413337" ext-link-type="gen" xlink:type="simple">MN413337</ext-link>
                </td><td rowspan="1" colspan="1">no</td><td rowspan="1" colspan="1">Fig. <xref ref-type="fig" rid="F1">1</xref></td></tr><tr><td rowspan="1" colspan="1">
                  <italic>
                    <tp:taxon-name><tp:taxon-name-part taxon-name-part-type="genus" reg="Collybiopsis">Collybiopsis</tp:taxon-name-part><tp:taxon-name-part taxon-name-part-type="species" reg="californica">californica</tp:taxon-name-part></tp:taxon-name>
                  </italic>
                </td><td rowspan="1" colspan="1">USA: OR</td><td rowspan="1" colspan="1">iNAT-143113059</td><td rowspan="1" colspan="1">no</td><td rowspan="1" colspan="1">
                  <ext-link xmlns:xlink="http://www.w3.org/1999/xlink" xlink:href="OQ781003" ext-link-type="gen" xlink:type="simple">OQ781003</ext-link>
                </td><td rowspan="1" colspan="1">no</td><td rowspan="1" colspan="1">Fig. <xref ref-type="fig" rid="F1">1</xref></td></tr><tr><td rowspan="1" colspan="1">
                  <italic>
                    <tp:taxon-name><tp:taxon-name-part taxon-name-part-type="genus" reg="Collybiopsis">Collybiopsis</tp:taxon-name-part><tp:taxon-name-part taxon-name-part-type="species" reg="californica">californica</tp:taxon-name-part></tp:taxon-name>
                  </italic>
                </td><td rowspan="1" colspan="1">USA: WA</td><td rowspan="1" colspan="1">iNat-29416590</td><td rowspan="1" colspan="1">no</td><td rowspan="1" colspan="1">
                  <ext-link xmlns:xlink="http://www.w3.org/1999/xlink" xlink:href="OK346494" ext-link-type="gen" xlink:type="simple">OK346494</ext-link>
                </td><td rowspan="1" colspan="1">no</td><td rowspan="1" colspan="1">Fig. <xref ref-type="fig" rid="F1">1</xref></td></tr><tr><td rowspan="1" colspan="1">
                  <italic>
                    <tp:taxon-name><tp:taxon-name-part taxon-name-part-type="genus" reg="Collybiopsis">Collybiopsis</tp:taxon-name-part><tp:taxon-name-part taxon-name-part-type="species" reg="californica">californica</tp:taxon-name-part></tp:taxon-name>
                  </italic>
                </td><td rowspan="1" colspan="1">USA: CA</td><td rowspan="1" colspan="1">none</td><td rowspan="1" colspan="1">SFSU Wright2941</td><td rowspan="1" colspan="1">
                  <ext-link xmlns:xlink="http://www.w3.org/1999/xlink" xlink:href="MN413335" ext-link-type="gen" xlink:type="simple">MN413335</ext-link>
                </td><td rowspan="1" colspan="1">no</td><td rowspan="1" colspan="1">Fig. <xref ref-type="fig" rid="F1">1</xref></td></tr><tr><td rowspan="1" colspan="1">
                  <italic>
                    <tp:taxon-name><tp:taxon-name-part taxon-name-part-type="genus" reg="Collybiopsis">Collybiopsis</tp:taxon-name-part><tp:taxon-name-part taxon-name-part-type="species" reg="californica">californica</tp:taxon-name-part></tp:taxon-name>
                  </italic>
                </td><td rowspan="1" colspan="1">USA: CA</td><td rowspan="1" colspan="1">none</td><td rowspan="1" colspan="1">SFSU Wright 866</td><td rowspan="1" colspan="1">
                  <ext-link xmlns:xlink="http://www.w3.org/1999/xlink" xlink:href="MN413336" ext-link-type="gen" xlink:type="simple">MN413336</ext-link>
                </td><td rowspan="1" colspan="1">no</td><td rowspan="1" colspan="1">Fig. <xref ref-type="fig" rid="F1">1</xref></td></tr><tr><td rowspan="1" colspan="1">
                  <italic>
                    <tp:taxon-name><tp:taxon-name-part taxon-name-part-type="genus" reg="Collybiopsis">Collybiopsis</tp:taxon-name-part><tp:taxon-name-part taxon-name-part-type="species" reg="californica">californica</tp:taxon-name-part></tp:taxon-name>
                  </italic>
                </td><td rowspan="1" colspan="1">Canada: BC</td><td rowspan="1" colspan="1">TFB05787</td><td rowspan="1" colspan="1">TENN-F-052617</td><td rowspan="1" colspan="1">
                  <ext-link xmlns:xlink="http://www.w3.org/1999/xlink" xlink:href="MN413338" ext-link-type="gen" xlink:type="simple">MN413338</ext-link>
                </td><td rowspan="1" colspan="1">no</td><td rowspan="1" colspan="1">Fig. <xref ref-type="fig" rid="F1">1</xref></td></tr><tr><td rowspan="1" colspan="1">
                  <italic>
                    <tp:taxon-name><tp:taxon-name-part taxon-name-part-type="genus" reg="Collybiopsis">Collybiopsis</tp:taxon-name-part><tp:taxon-name-part taxon-name-part-type="species" reg="complicata">complicata</tp:taxon-name-part></tp:taxon-name>
                  </italic>
                </td><td rowspan="1" colspan="1">USA: Tennessee, <abbrev xmlns:xlink="http://www.w3.org/1999/xlink" xlink:title="Great Smoky Mountains National Park" id="ABBRID0ESSAE" xlink:type="simple">GSMNP</abbrev></td><td rowspan="1" colspan="1">TFB09168</td><td rowspan="1" colspan="1">TENN-F-055766</td><td rowspan="1" colspan="1">
                  <ext-link xmlns:xlink="http://www.w3.org/1999/xlink" xlink:href="DQ450029" ext-link-type="gen" xlink:type="simple">DQ450029</ext-link>
                </td><td rowspan="1" colspan="1">no</td><td rowspan="1" colspan="1">Figs <xref ref-type="fig" rid="F1">1</xref>, <xref ref-type="fig" rid="F2">2</xref></td></tr><tr><td rowspan="1" colspan="1">
                  <italic>
                    <tp:taxon-name><tp:taxon-name-part taxon-name-part-type="genus" reg="Collybiopsis">Collybiopsis</tp:taxon-name-part><tp:taxon-name-part taxon-name-part-type="species" reg="complicata">complicata</tp:taxon-name-part></tp:taxon-name>
                  </italic>
                </td><td rowspan="1" colspan="1">USA: North Carolina, Macon <tp:taxon-name><tp:taxon-name-part taxon-name-part-type="genus" reg="Collybiopsis">Co.</tp:taxon-name-part></tp:taxon-name></td><td rowspan="1" colspan="1">TFB13916</td><td rowspan="1" colspan="1">TENN-F-065811</td><td rowspan="1" colspan="1">
                  <ext-link xmlns:xlink="http://www.w3.org/1999/xlink" xlink:href="OR500517" ext-link-type="gen" xlink:type="simple">OR500517</ext-link>
                </td><td rowspan="1" colspan="1">
                  <ext-link xmlns:xlink="http://www.w3.org/1999/xlink" xlink:href="OR500517" ext-link-type="gen" xlink:type="simple">OR500517</ext-link>
                </td><td rowspan="1" colspan="1">Figs <xref ref-type="fig" rid="F1">1</xref>, <xref ref-type="fig" rid="F2">2</xref></td></tr><tr><td rowspan="1" colspan="1"><italic><tp:taxon-name><tp:taxon-name-part taxon-name-part-type="genus" reg="Collybiopsis">Collybiopsis</tp:taxon-name-part><tp:taxon-name-part taxon-name-part-type="species" reg="complicata">complicata</tp:taxon-name-part></tp:taxon-name></italic> as <italic><tp:taxon-name><tp:taxon-name-part taxon-name-part-type="genus" reg="Marasmiellus">Marasmiellus</tp:taxon-name-part></tp:taxon-name></italic> sp.</td><td rowspan="1" colspan="1">USA: MA, World’s End, Boston Harbor Islands</td><td rowspan="1" colspan="1">HUH-F-00964493</td><td rowspan="1" colspan="1">FH:BHI-F447</td><td rowspan="1" colspan="1">
                  <ext-link xmlns:xlink="http://www.w3.org/1999/xlink" xlink:href="MF161269" ext-link-type="gen" xlink:type="simple">MF161269</ext-link>
                </td><td rowspan="1" colspan="1">no</td><td rowspan="1" colspan="1">Figs <xref ref-type="fig" rid="F1">1</xref>, <xref ref-type="fig" rid="F2">2</xref></td></tr><tr><td rowspan="1" colspan="1"><italic><tp:taxon-name><tp:taxon-name-part taxon-name-part-type="genus" reg="Collybiopsis">Collybiopsis</tp:taxon-name-part><tp:taxon-name-part taxon-name-part-type="species" reg="complicata">complicata</tp:taxon-name-part></tp:taxon-name></italic> as <italic><tp:taxon-name><tp:taxon-name-part taxon-name-part-type="genus" reg="Marasmiellus">Marasmiellus</tp:taxon-name-part></tp:taxon-name></italic> sp.</td><td rowspan="1" colspan="1">USA: MA, World’s End, Boston Harbor Islands</td><td rowspan="1" colspan="1">HUH-F-00964494</td><td rowspan="1" colspan="1">FH:BHI-F401</td><td rowspan="1" colspan="1">
                  <ext-link xmlns:xlink="http://www.w3.org/1999/xlink" xlink:href="MF161247" ext-link-type="gen" xlink:type="simple">MF161247</ext-link>
                </td><td rowspan="1" colspan="1">no</td><td rowspan="1" colspan="1">Figs <xref ref-type="fig" rid="F1">1</xref>, <xref ref-type="fig" rid="F2">2</xref></td></tr><tr><td rowspan="1" colspan="1"><italic><tp:taxon-name><tp:taxon-name-part taxon-name-part-type="genus" reg="Collybiopsis">Collybiopsis</tp:taxon-name-part><tp:taxon-name-part taxon-name-part-type="species" reg="complicata">complicata</tp:taxon-name-part></tp:taxon-name></italic> as <italic><tp:taxon-name><tp:taxon-name-part taxon-name-part-type="genus" reg="Marasmiellus">Marasmiellus</tp:taxon-name-part></tp:taxon-name></italic> sp.</td><td rowspan="1" colspan="1">USA: MA, World’s End, Boston Harbor Islands</td><td rowspan="1" colspan="1">HUH-F-00964495</td><td rowspan="1" colspan="1">FH:BHI-F034</td><td rowspan="1" colspan="1">
                  <ext-link xmlns:xlink="http://www.w3.org/1999/xlink" xlink:href="MF161165" ext-link-type="gen" xlink:type="simple">MF161165</ext-link>
                </td><td rowspan="1" colspan="1">no</td><td rowspan="1" colspan="1">Figs <xref ref-type="fig" rid="F1">1</xref>, <xref ref-type="fig" rid="F2">2</xref></td></tr><tr><td rowspan="1" colspan="1">
                  <italic>
                    <tp:taxon-name><tp:taxon-name-part taxon-name-part-type="genus" reg="Collybiopsis">Collybiopsis</tp:taxon-name-part><tp:taxon-name-part taxon-name-part-type="species" reg="confluens">confluens</tp:taxon-name-part></tp:taxon-name>
                  </italic>
                </td><td rowspan="1" colspan="1">USA: NC</td><td rowspan="1" colspan="1">TFB14075</td><td rowspan="1" colspan="1">TENN-F-067822</td><td rowspan="1" colspan="1">
                  <ext-link xmlns:xlink="http://www.w3.org/1999/xlink" xlink:href="KP710281" ext-link-type="gen" xlink:type="simple">KP710281</ext-link>
                </td><td rowspan="1" colspan="1">
                  <ext-link xmlns:xlink="http://www.w3.org/1999/xlink" xlink:href="KP710281" ext-link-type="gen" xlink:type="simple">KP710281</ext-link>
                </td><td rowspan="1" colspan="1">Fig. <xref ref-type="fig" rid="F1">1</xref></td></tr><tr><td rowspan="1" colspan="1">
                  <italic>
                    <tp:taxon-name><tp:taxon-name-part taxon-name-part-type="genus" reg="Collybiopsis">Collybiopsis</tp:taxon-name-part><tp:taxon-name-part taxon-name-part-type="species" reg="confluens">confluens</tp:taxon-name-part></tp:taxon-name>
                  </italic>
                </td><td rowspan="1" colspan="1">Germany: Thuringia</td><td rowspan="1" colspan="1">TFB14114</td><td rowspan="1" colspan="1">TENN-F-067864</td><td rowspan="1" colspan="1">
                  <ext-link xmlns:xlink="http://www.w3.org/1999/xlink" xlink:href="KP710296" ext-link-type="gen" xlink:type="simple">KP710296</ext-link>
                </td><td rowspan="1" colspan="1">
                  <ext-link xmlns:xlink="http://www.w3.org/1999/xlink" xlink:href="KJ189573" ext-link-type="gen" xlink:type="simple">KJ189573</ext-link>
                </td><td rowspan="1" colspan="1">Fig. <xref ref-type="fig" rid="F1">1</xref></td></tr><tr><td rowspan="1" colspan="1">
                  <italic>
                    <tp:taxon-name><tp:taxon-name-part taxon-name-part-type="genus" reg="Collybiopsis">Collybiopsis</tp:taxon-name-part><tp:taxon-name-part taxon-name-part-type="species" reg="confluens">confluens</tp:taxon-name-part></tp:taxon-name>
                  </italic>
                </td><td rowspan="1" colspan="1">Germany: Thuringia</td><td rowspan="1" colspan="1">TFB14115</td><td rowspan="1" colspan="1">TENN-F-067865</td><td rowspan="1" colspan="1">
                  <ext-link xmlns:xlink="http://www.w3.org/1999/xlink" xlink:href="KP710292" ext-link-type="gen" xlink:type="simple">KP710292</ext-link>
                </td><td rowspan="1" colspan="1">
                  <ext-link xmlns:xlink="http://www.w3.org/1999/xlink" xlink:href="KJ189578" ext-link-type="gen" xlink:type="simple">KJ189578</ext-link>
                </td><td rowspan="1" colspan="1">Fig. <xref ref-type="fig" rid="F1">1</xref></td></tr><tr><td rowspan="1" colspan="1">
                  <italic>
                    <tp:taxon-name><tp:taxon-name-part taxon-name-part-type="genus" reg="Collybiopsis">Collybiopsis</tp:taxon-name-part><tp:taxon-name-part taxon-name-part-type="species" reg="confluens">confluens</tp:taxon-name-part></tp:taxon-name>
                  </italic>
                </td><td rowspan="1" colspan="1">Canada: NB</td><td rowspan="1" colspan="1">TFB14389</td><td rowspan="1" colspan="1">TENN-F-069053</td><td rowspan="1" colspan="1">
                  <ext-link xmlns:xlink="http://www.w3.org/1999/xlink" xlink:href="KP710279" ext-link-type="gen" xlink:type="simple">KP710279</ext-link>
                </td><td rowspan="1" colspan="1">
                  <ext-link xmlns:xlink="http://www.w3.org/1999/xlink" xlink:href="KJ189584" ext-link-type="gen" xlink:type="simple">KJ189584</ext-link>
                </td><td rowspan="1" colspan="1">Fig. <xref ref-type="fig" rid="F1">1</xref></td></tr><tr><td rowspan="1" colspan="1">
                  <italic>
                    <tp:taxon-name><tp:taxon-name-part taxon-name-part-type="genus" reg="Collybiopsis">Collybiopsis</tp:taxon-name-part><tp:taxon-name-part taxon-name-part-type="species" reg="confluens">confluens</tp:taxon-name-part></tp:taxon-name>
                  </italic>
                </td><td rowspan="1" colspan="1">Canada: NB</td><td rowspan="1" colspan="1">TFB14409</td><td rowspan="1" colspan="1">TENN-F-09073</td><td rowspan="1" colspan="1">
                  <ext-link xmlns:xlink="http://www.w3.org/1999/xlink" xlink:href="KP710278" ext-link-type="gen" xlink:type="simple">KP710278</ext-link>
                </td><td rowspan="1" colspan="1">
                  <ext-link xmlns:xlink="http://www.w3.org/1999/xlink" xlink:href="KJ189585" ext-link-type="gen" xlink:type="simple">KJ189585</ext-link>
                </td><td rowspan="1" colspan="1">Fig. <xref ref-type="fig" rid="F1">1</xref></td></tr><tr><td rowspan="1" colspan="1">
                  <italic>
                    <tp:taxon-name><tp:taxon-name-part taxon-name-part-type="genus" reg="Collybiopsis">Collybiopsis</tp:taxon-name-part><tp:taxon-name-part taxon-name-part-type="species" reg="dichroa">dichroa</tp:taxon-name-part></tp:taxon-name>
                  </italic>
                </td><td rowspan="1" colspan="1">USA: NC</td><td rowspan="1" colspan="1">TFB01860</td><td rowspan="1" colspan="1">TENN-F-048680</td><td rowspan="1" colspan="1">
                  <ext-link xmlns:xlink="http://www.w3.org/1999/xlink" xlink:href="MW396869" ext-link-type="gen" xlink:type="simple">MW396869</ext-link>
                </td><td rowspan="1" colspan="1">
                  <ext-link xmlns:xlink="http://www.w3.org/1999/xlink" xlink:href="MW396869" ext-link-type="gen" xlink:type="simple">MW396869</ext-link>
                </td><td rowspan="1" colspan="1">Fig. <xref ref-type="fig" rid="F1">1</xref></td></tr><tr><td rowspan="1" colspan="1">
                  <italic>
                    <tp:taxon-name><tp:taxon-name-part taxon-name-part-type="genus" reg="Collybiopsis">Collybiopsis</tp:taxon-name-part><tp:taxon-name-part taxon-name-part-type="species" reg="dichroa">dichroa</tp:taxon-name-part></tp:taxon-name>
                  </italic>
                </td><td rowspan="1" colspan="1">USA: SC</td><td rowspan="1" colspan="1">TFB05459</td><td rowspan="1" colspan="1">TENN-F-051775</td><td rowspan="1" colspan="1">
                  <ext-link xmlns:xlink="http://www.w3.org/1999/xlink" xlink:href="MW396868" ext-link-type="gen" xlink:type="simple">MW396868</ext-link>
                </td><td rowspan="1" colspan="1">
                  <ext-link xmlns:xlink="http://www.w3.org/1999/xlink" xlink:href="MW396868" ext-link-type="gen" xlink:type="simple">MW396868</ext-link>
                </td><td rowspan="1" colspan="1">Fig. <xref ref-type="fig" rid="F1">1</xref></td></tr><tr><td rowspan="1" colspan="1">
                  <italic>
                    <tp:taxon-name><tp:taxon-name-part taxon-name-part-type="genus" reg="Collybiopsis">Collybiopsis</tp:taxon-name-part><tp:taxon-name-part taxon-name-part-type="species" reg="dichroa">dichroa</tp:taxon-name-part></tp:taxon-name>
                  </italic>
                </td><td rowspan="1" colspan="1">USA: NC, <abbrev xmlns:xlink="http://www.w3.org/1999/xlink" xlink:title="Great Smoky Mountains National Park" id="ABBRID0EGGAG" xlink:type="simple">GSMNP</abbrev></td><td rowspan="1" colspan="1">TFB09623h1,h2</td><td rowspan="1" colspan="1">TENN-F-056584</td><td rowspan="1" colspan="1"><ext-link xmlns:xlink="http://www.w3.org/1999/xlink" xlink:href="MW396865" ext-link-type="gen" xlink:type="simple">MW396865</ext-link>-<ext-link xmlns:xlink="http://www.w3.org/1999/xlink" xlink:href="MW396866" ext-link-type="gen" xlink:type="simple">MW396866</ext-link></td><td rowspan="1" colspan="1"><ext-link xmlns:xlink="http://www.w3.org/1999/xlink" xlink:href="MW396865" ext-link-type="gen" xlink:type="simple">MW396865</ext-link>-<ext-link xmlns:xlink="http://www.w3.org/1999/xlink" xlink:href="MW396866" ext-link-type="gen" xlink:type="simple">MW396866</ext-link></td><td rowspan="1" colspan="1">Fig. <xref ref-type="fig" rid="F1">1</xref></td></tr><tr><td rowspan="1" colspan="1">
                  <italic>
                    <tp:taxon-name><tp:taxon-name-part taxon-name-part-type="genus" reg="Collybiopsis">Collybiopsis</tp:taxon-name-part><tp:taxon-name-part taxon-name-part-type="species" reg="dichroa">dichroa</tp:taxon-name-part></tp:taxon-name>
                  </italic>
                </td><td rowspan="1" colspan="1">USA:NC</td><td rowspan="1" colspan="1">TFB10009h1</td><td rowspan="1" colspan="1">TENN-F-056721</td><td rowspan="1" colspan="1">
                  <ext-link xmlns:xlink="http://www.w3.org/1999/xlink" xlink:href="KY026654" ext-link-type="gen" xlink:type="simple">KY026654</ext-link>
                </td><td rowspan="1" colspan="1">
                  <ext-link xmlns:xlink="http://www.w3.org/1999/xlink" xlink:href="KY026654" ext-link-type="gen" xlink:type="simple">KY026654</ext-link>
                </td><td rowspan="1" colspan="1">Fig. <xref ref-type="fig" rid="F1">1</xref></td></tr><tr><td rowspan="1" colspan="1">
                  <italic>
                    <tp:taxon-name><tp:taxon-name-part taxon-name-part-type="genus" reg="Collybiopsis">Collybiopsis</tp:taxon-name-part><tp:taxon-name-part taxon-name-part-type="species" reg="dichroa">dichroa</tp:taxon-name-part></tp:taxon-name>
                  </italic>
                </td><td rowspan="1" colspan="1">USA: NC</td><td rowspan="1" colspan="1">TFB13873</td><td rowspan="1" colspan="1">TENN-F-065569</td><td rowspan="1" colspan="1">
                  <ext-link xmlns:xlink="http://www.w3.org/1999/xlink" xlink:href="MW396867" ext-link-type="gen" xlink:type="simple">MW396867</ext-link>
                </td><td rowspan="1" colspan="1">
                  <ext-link xmlns:xlink="http://www.w3.org/1999/xlink" xlink:href="MW396867" ext-link-type="gen" xlink:type="simple">MW396867</ext-link>
                </td><td rowspan="1" colspan="1">Fig. <xref ref-type="fig" rid="F1">1</xref></td></tr><tr><td rowspan="1" colspan="1">
                  <italic>
                    <tp:taxon-name><tp:taxon-name-part taxon-name-part-type="genus" reg="Collybiopsis">Collybiopsis</tp:taxon-name-part><tp:taxon-name-part taxon-name-part-type="species" reg="dichroa">dichroa</tp:taxon-name-part></tp:taxon-name>
                  </italic>
                </td><td rowspan="1" colspan="1">USA: TN, <abbrev xmlns:xlink="http://www.w3.org/1999/xlink" xlink:title="Great Smoky Mountains National Park" id="ABBRID0EILAG" xlink:type="simple">GSMNP</abbrev></td><td rowspan="1" colspan="1">TFB14111ss1</td><td rowspan="1" colspan="1">TENN-F-067859</td><td rowspan="1" colspan="1">
                  <ext-link xmlns:xlink="http://www.w3.org/1999/xlink" xlink:href="KY026696" ext-link-type="gen" xlink:type="simple">KY026696</ext-link>
                </td><td rowspan="1" colspan="1">
                  <ext-link xmlns:xlink="http://www.w3.org/1999/xlink" xlink:href="KY026696" ext-link-type="gen" xlink:type="simple">KY026696</ext-link>
                </td><td rowspan="1" colspan="1">Fig. <xref ref-type="fig" rid="F1">1</xref></td></tr><tr><td rowspan="1" colspan="1">
                  <italic>
                    <tp:taxon-name><tp:taxon-name-part taxon-name-part-type="genus" reg="Collybiopsis">Collybiopsis</tp:taxon-name-part><tp:taxon-name-part taxon-name-part-type="species" reg="dichroa">dichroa</tp:taxon-name-part></tp:taxon-name>
                  </italic>
                </td><td rowspan="1" colspan="1">USA: TN, <abbrev xmlns:xlink="http://www.w3.org/1999/xlink" xlink:title="Great Smoky Mountains National Park" id="ABBRID0E5MAG" xlink:type="simple">GSMNP</abbrev></td><td rowspan="1" colspan="1">TFB14111ss2</td><td rowspan="1" colspan="1">TENN-F-067859</td><td rowspan="1" colspan="1">
                  <ext-link xmlns:xlink="http://www.w3.org/1999/xlink" xlink:href="KY026697" ext-link-type="gen" xlink:type="simple">KY026697</ext-link>
                </td><td rowspan="1" colspan="1">
                  <ext-link xmlns:xlink="http://www.w3.org/1999/xlink" xlink:href="KY026697" ext-link-type="gen" xlink:type="simple">KY026697</ext-link>
                </td><td rowspan="1" colspan="1">Fig. <xref ref-type="fig" rid="F1">1</xref></td></tr><tr><td rowspan="1" colspan="1">
                  <italic>
                    <tp:taxon-name><tp:taxon-name-part taxon-name-part-type="genus" reg="Collybiopsis">Collybiopsis</tp:taxon-name-part><tp:taxon-name-part taxon-name-part-type="species" reg="disjuncta">disjuncta</tp:taxon-name-part></tp:taxon-name>
                  </italic>
                </td><td rowspan="1" colspan="1">USA: MS</td><td rowspan="1" colspan="1">TFB14281</td><td rowspan="1" colspan="1">TENN-F-068136</td><td rowspan="1" colspan="1">
                  <ext-link xmlns:xlink="http://www.w3.org/1999/xlink" xlink:href="KY019643" ext-link-type="gen" xlink:type="simple">KY019643</ext-link>
                </td><td rowspan="1" colspan="1">
                  <ext-link xmlns:xlink="http://www.w3.org/1999/xlink" xlink:href="KY019643" ext-link-type="gen" xlink:type="simple">KY019643</ext-link>
                </td><td rowspan="1" colspan="1">Fig. <xref ref-type="fig" rid="F1">1</xref></td></tr><tr><td rowspan="1" colspan="1"><italic><tp:taxon-name><tp:taxon-name-part taxon-name-part-type="genus" reg="Collybiopsis">Collybiopsis</tp:taxon-name-part><tp:taxon-name-part taxon-name-part-type="species" reg="disjuncta">disjuncta</tp:taxon-name-part></tp:taxon-name></italic> Type</td><td rowspan="1" colspan="1">USA: CT</td><td rowspan="1" colspan="1">TFB14339</td><td rowspan="1" colspan="1">TENN-F-069172</td><td rowspan="1" colspan="1">
                  <ext-link xmlns:xlink="http://www.w3.org/1999/xlink" xlink:href="KJ416252" ext-link-type="gen" xlink:type="simple">KJ416252</ext-link>
                </td><td rowspan="1" colspan="1">
                  <ext-link xmlns:xlink="http://www.w3.org/1999/xlink" xlink:href="PP430330" ext-link-type="gen" xlink:type="simple">PP430330</ext-link>
                </td><td rowspan="1" colspan="1">Fig. <xref ref-type="fig" rid="F1">1</xref></td></tr><tr><td rowspan="1" colspan="1">
                  <italic>
                    <tp:taxon-name><tp:taxon-name-part taxon-name-part-type="genus" reg="Collybiopsis">Collybiopsis</tp:taxon-name-part><tp:taxon-name-part taxon-name-part-type="species" reg="eneficola">eneficola</tp:taxon-name-part></tp:taxon-name>
                  </italic>
                </td><td rowspan="1" colspan="1">Canada: Newfoundland</td><td rowspan="1" colspan="1">10-09-21AV04</td><td rowspan="1" colspan="1">TENN-F-069122</td><td rowspan="1" colspan="1">
                  <ext-link xmlns:xlink="http://www.w3.org/1999/xlink" xlink:href="KJ128265" ext-link-type="gen" xlink:type="simple">KJ128265</ext-link>
                </td><td rowspan="1" colspan="1">no</td><td rowspan="1" colspan="1">Fig. <xref ref-type="fig" rid="F1">1</xref></td></tr><tr><td rowspan="1" colspan="1">
                  <italic>
                    <tp:taxon-name><tp:taxon-name-part taxon-name-part-type="genus" reg="Collybiopsis">Collybiopsis</tp:taxon-name-part><tp:taxon-name-part taxon-name-part-type="species" reg="eneficola">eneficola</tp:taxon-name-part></tp:taxon-name>
                  </italic>
                </td><td rowspan="1" colspan="1">USA:AK</td><td rowspan="1" colspan="1">NA</td><td rowspan="1" colspan="1">MICH:PK6975</td><td rowspan="1" colspan="1">
                  <ext-link xmlns:xlink="http://www.w3.org/1999/xlink" xlink:href="KP710270" ext-link-type="gen" xlink:type="simple">KP710270</ext-link>
                </td><td rowspan="1" colspan="1">no</td><td rowspan="1" colspan="1">Fig. <xref ref-type="fig" rid="F1">1</xref></td></tr><tr><td rowspan="1" colspan="1">
                  <italic>
                    <tp:taxon-name><tp:taxon-name-part taxon-name-part-type="genus" reg="Collybiopsis">Collybiopsis</tp:taxon-name-part><tp:taxon-name-part taxon-name-part-type="species" reg="eneficola">eneficola</tp:taxon-name-part></tp:taxon-name>
                  </italic>
                </td><td rowspan="1" colspan="1">USA:AK</td><td rowspan="1" colspan="1">NA</td><td rowspan="1" colspan="1">MICH:PK6976</td><td rowspan="1" colspan="1">
                  <ext-link xmlns:xlink="http://www.w3.org/1999/xlink" xlink:href="KP710271" ext-link-type="gen" xlink:type="simple">KP710271</ext-link>
                </td><td rowspan="1" colspan="1">no</td><td rowspan="1" colspan="1">Fig. <xref ref-type="fig" rid="F1">1</xref></td></tr><tr><td rowspan="1" colspan="1"><italic><tp:taxon-name><tp:taxon-name-part taxon-name-part-type="genus" reg="Collybiopsis">Collybiopsis</tp:taxon-name-part><tp:taxon-name-part taxon-name-part-type="species" reg="eneficola">eneficola</tp:taxon-name-part></tp:taxon-name></italic> Type</td><td rowspan="1" colspan="1">Canada: Newfoundland</td><td rowspan="1" colspan="1">09-09-26AV13</td><td rowspan="1" colspan="1">TENN-F-069123</td><td rowspan="1" colspan="1">
                  <ext-link xmlns:xlink="http://www.w3.org/1999/xlink" xlink:href="NR_137613" ext-link-type="gen" xlink:type="simple">NR_137613</ext-link>
                </td><td rowspan="1" colspan="1">
                  <ext-link xmlns:xlink="http://www.w3.org/1999/xlink" xlink:href="NG_059502" ext-link-type="gen" xlink:type="simple">NG_059502</ext-link>
                </td><td rowspan="1" colspan="1">Fig. <xref ref-type="fig" rid="F1">1</xref></td></tr><tr><td rowspan="1" colspan="1"><italic><tp:taxon-name><tp:taxon-name-part taxon-name-part-type="genus" reg="Collybiopsis">Collybiopsis</tp:taxon-name-part><tp:taxon-name-part taxon-name-part-type="species" reg="filamentipes">filamentipes</tp:taxon-name-part></tp:taxon-name></italic> Type</td><td rowspan="1" colspan="1">USA: TN</td><td rowspan="1" colspan="1">TFB13962</td><td rowspan="1" colspan="1">TENN-F-065861</td><td rowspan="1" colspan="1">
                  <ext-link xmlns:xlink="http://www.w3.org/1999/xlink" xlink:href="MN897832" ext-link-type="gen" xlink:type="simple">MN897832</ext-link>
                </td><td rowspan="1" colspan="1">
                  <ext-link xmlns:xlink="http://www.w3.org/1999/xlink" xlink:href="MN897832" ext-link-type="gen" xlink:type="simple">MN897832</ext-link>
                </td><td rowspan="1" colspan="1">Fig. <xref ref-type="fig" rid="F1">1</xref></td></tr><tr><td rowspan="1" colspan="1"><italic><tp:taxon-name><tp:taxon-name-part taxon-name-part-type="genus" reg="Collybiopsis">Collybiopsis</tp:taxon-name-part><tp:taxon-name-part taxon-name-part-type="species" reg="filamentipes">filamentipes</tp:taxon-name-part></tp:taxon-name></italic> Env. Samp.</td><td rowspan="1" colspan="1">Canada: Alberta</td><td rowspan="1" colspan="1">KTRF390</td><td rowspan="1" colspan="1">NA</td><td rowspan="1" colspan="1">
                  <ext-link xmlns:xlink="http://www.w3.org/1999/xlink" xlink:href="MG433317" ext-link-type="gen" xlink:type="simple">MG433317</ext-link>
                </td><td rowspan="1" colspan="1">no</td><td rowspan="1" colspan="1">Fig. <xref ref-type="fig" rid="F1">1</xref></td></tr><tr><td rowspan="1" colspan="1">
                  <italic>
                    <tp:taxon-name><tp:taxon-name-part taxon-name-part-type="genus" reg="Collybiopsis">Collybiopsis</tp:taxon-name-part><tp:taxon-name-part taxon-name-part-type="species" reg="furtiva">furtiva</tp:taxon-name-part></tp:taxon-name>
                  </italic>
                </td><td rowspan="1" colspan="1">USA: North Carolina, Highlands</td><td rowspan="1" colspan="1">DED3973</td><td rowspan="1" colspan="1">SFSU-F-024523</td><td rowspan="1" colspan="1">
                  <ext-link xmlns:xlink="http://www.w3.org/1999/xlink" xlink:href="MN413339" ext-link-type="gen" xlink:type="simple">MN413339</ext-link>
                </td><td rowspan="1" colspan="1">no</td><td rowspan="1" colspan="1">Fig. <xref ref-type="fig" rid="F1">1</xref></td></tr><tr><td rowspan="1" colspan="1"><italic><tp:taxon-name><tp:taxon-name-part taxon-name-part-type="genus" reg="Collybiopsis">Collybiopsis</tp:taxon-name-part><tp:taxon-name-part taxon-name-part-type="species" reg="furtiva">furtiva</tp:taxon-name-part></tp:taxon-name></italic> Type</td><td rowspan="1" colspan="1">USA:</td><td rowspan="1" colspan="1">DED4425</td><td rowspan="1" colspan="1">SFSU DED4425</td><td rowspan="1" colspan="1">
                  <ext-link xmlns:xlink="http://www.w3.org/1999/xlink" xlink:href="DQ450031" ext-link-type="gen" xlink:type="simple">DQ450031</ext-link>
                </td><td rowspan="1" colspan="1">
                  <ext-link xmlns:xlink="http://www.w3.org/1999/xlink" xlink:href="AF042650" ext-link-type="gen" xlink:type="simple">AF042650</ext-link>
                </td><td rowspan="1" colspan="1">Fig. <xref ref-type="fig" rid="F1">1</xref></td></tr><tr><td rowspan="1" colspan="1">
                  <italic>
                    <tp:taxon-name><tp:taxon-name-part taxon-name-part-type="genus" reg="Collybiopsis">Collybiopsis</tp:taxon-name-part><tp:taxon-name-part taxon-name-part-type="species" reg="furtiva">furtiva</tp:taxon-name-part></tp:taxon-name>
                  </italic>
                </td><td rowspan="1" colspan="1">USA: North Carolina, Macon <tp:taxon-name><tp:taxon-name-part taxon-name-part-type="genus" reg="Collybiopsis">Co.</tp:taxon-name-part></tp:taxon-name></td><td rowspan="1" colspan="1">DED4584</td><td rowspan="1" colspan="1">SFSU-F-024508</td><td rowspan="1" colspan="1">
                  <ext-link xmlns:xlink="http://www.w3.org/1999/xlink" xlink:href="MN413340" ext-link-type="gen" xlink:type="simple">MN413340</ext-link>
                </td><td rowspan="1" colspan="1">no</td><td rowspan="1" colspan="1">Fig. <xref ref-type="fig" rid="F1">1</xref></td></tr><tr><td rowspan="1" colspan="1">
                  <italic>
                    <tp:taxon-name><tp:taxon-name-part taxon-name-part-type="genus" reg="Collybiopsis">Collybiopsis</tp:taxon-name-part><tp:taxon-name-part taxon-name-part-type="species" reg="furtiva">furtiva</tp:taxon-name-part></tp:taxon-name>
                  </italic>
                </td><td rowspan="1" colspan="1">USA: North Carolina, Coweeta</td><td rowspan="1" colspan="1">DED5796h1</td><td rowspan="1" colspan="1">SFSU-F-024524h1</td><td rowspan="1" colspan="1">
                  <ext-link xmlns:xlink="http://www.w3.org/1999/xlink" xlink:href="MN413341" ext-link-type="gen" xlink:type="simple">MN413341</ext-link>
                </td><td rowspan="1" colspan="1">no</td><td rowspan="1" colspan="1">Fig. <xref ref-type="fig" rid="F1">1</xref></td></tr><tr><td rowspan="1" colspan="1">
                  <italic>
                    <tp:taxon-name><tp:taxon-name-part taxon-name-part-type="genus" reg="Collybiopsis">Collybiopsis</tp:taxon-name-part><tp:taxon-name-part taxon-name-part-type="species" reg="furtiva">furtiva</tp:taxon-name-part></tp:taxon-name>
                  </italic>
                </td><td rowspan="1" colspan="1">USA: North Carolina, Coweeta</td><td rowspan="1" colspan="1">DED5796h2</td><td rowspan="1" colspan="1">SFSU-F-024524h2</td><td rowspan="1" colspan="1">
                  <ext-link xmlns:xlink="http://www.w3.org/1999/xlink" xlink:href="MN413342" ext-link-type="gen" xlink:type="simple">MN413342</ext-link>
                </td><td rowspan="1" colspan="1">no</td><td rowspan="1" colspan="1">Fig. <xref ref-type="fig" rid="F1">1</xref></td></tr><tr><td rowspan="1" colspan="1">
                  <italic>
                    <tp:taxon-name><tp:taxon-name-part taxon-name-part-type="genus" reg="Collybiopsis">Collybiopsis</tp:taxon-name-part><tp:taxon-name-part taxon-name-part-type="species" reg="furtiva">furtiva</tp:taxon-name-part></tp:taxon-name>
                  </italic>
                </td><td rowspan="1" colspan="1">USA: GA</td><td rowspan="1" colspan="1">TFB04796</td><td rowspan="1" colspan="1">TENN-F-051097</td><td rowspan="1" colspan="1">
                  <ext-link xmlns:xlink="http://www.w3.org/1999/xlink" xlink:href="MN413343" ext-link-type="gen" xlink:type="simple">MN413343</ext-link>
                </td><td rowspan="1" colspan="1">
                  <ext-link xmlns:xlink="http://www.w3.org/1999/xlink" xlink:href="MW396879" ext-link-type="gen" xlink:type="simple">MW396879</ext-link>
                </td><td rowspan="1" colspan="1">Fig. <xref ref-type="fig" rid="F1">1</xref></td></tr><tr><td rowspan="1" colspan="1">
                  <italic>
                    <tp:taxon-name><tp:taxon-name-part taxon-name-part-type="genus" reg="Collybiopsis">Collybiopsis</tp:taxon-name-part><tp:taxon-name-part taxon-name-part-type="species" reg="gibbosa">gibbosa</tp:taxon-name-part></tp:taxon-name>
                  </italic>
                </td><td rowspan="1" colspan="1">Australia: NT</td><td rowspan="1" colspan="1">NA</td><td rowspan="1" colspan="1">MEL:2382838</td><td rowspan="1" colspan="1">
                  <ext-link xmlns:xlink="http://www.w3.org/1999/xlink" xlink:href="KP012713" ext-link-type="gen" xlink:type="simple">KP012713</ext-link>
                </td><td rowspan="1" colspan="1">
                  <ext-link xmlns:xlink="http://www.w3.org/1999/xlink" xlink:href="KP012713" ext-link-type="gen" xlink:type="simple">KP012713</ext-link>
                </td><td rowspan="1" colspan="1">Fig. <xref ref-type="fig" rid="F1">1</xref></td></tr><tr><td rowspan="1" colspan="1">
                  <italic>
                    <tp:taxon-name><tp:taxon-name-part taxon-name-part-type="genus" reg="Collybiopsis">Collybiopsis</tp:taxon-name-part><tp:taxon-name-part taxon-name-part-type="species" reg="gibbosa">gibbosa</tp:taxon-name-part></tp:taxon-name>
                  </italic>
                </td><td rowspan="1" colspan="1">Brazil: Amapa</td><td rowspan="1" colspan="1">NA</td><td rowspan="1" colspan="1">URM 90012</td><td rowspan="1" colspan="1">
                  <ext-link xmlns:xlink="http://www.w3.org/1999/xlink" xlink:href="KY061202" ext-link-type="gen" xlink:type="simple">KY061202</ext-link>
                </td><td rowspan="1" colspan="1">
                  <ext-link xmlns:xlink="http://www.w3.org/1999/xlink" xlink:href="KY061202" ext-link-type="gen" xlink:type="simple">KY061202</ext-link>
                </td><td rowspan="1" colspan="1">Fig. <xref ref-type="fig" rid="F1">1</xref></td></tr><tr><td rowspan="1" colspan="1">
                  <italic>
                    <tp:taxon-name><tp:taxon-name-part taxon-name-part-type="genus" reg="Collybiopsis">Collybiopsis</tp:taxon-name-part><tp:taxon-name-part taxon-name-part-type="species" reg="gibbosa">gibbosa</tp:taxon-name-part></tp:taxon-name>
                  </italic>
                </td><td rowspan="1" colspan="1">Brazil: Amapa</td><td rowspan="1" colspan="1">NA</td><td rowspan="1" colspan="1">URM 90006</td><td rowspan="1" colspan="1">
                  <ext-link xmlns:xlink="http://www.w3.org/1999/xlink" xlink:href="KY061203" ext-link-type="gen" xlink:type="simple">KY061203</ext-link>
                </td><td rowspan="1" colspan="1">
                  <ext-link xmlns:xlink="http://www.w3.org/1999/xlink" xlink:href="KY061203" ext-link-type="gen" xlink:type="simple">KY061203</ext-link>
                </td><td rowspan="1" colspan="1">Figs <xref ref-type="fig" rid="F1">1</xref>, <xref ref-type="fig" rid="F2">2</xref></td></tr><tr><td rowspan="1" colspan="1"><italic><tp:taxon-name><tp:taxon-name-part taxon-name-part-type="genus" reg="Collybiopsis">Collybiopsis</tp:taxon-name-part><tp:taxon-name-part taxon-name-part-type="species" reg="hasanskyensis">hasanskyensis</tp:taxon-name-part></tp:taxon-name></italic> Type</td><td rowspan="1" colspan="1">Russia: Far Eastern</td><td rowspan="1" colspan="1">TFB11846</td><td rowspan="1" colspan="1">TENN-F-060730</td><td rowspan="1" colspan="1">
                  <ext-link xmlns:xlink="http://www.w3.org/1999/xlink" xlink:href="MN897829" ext-link-type="gen" xlink:type="simple">MN897829</ext-link>
                </td><td rowspan="1" colspan="1">no</td><td rowspan="1" colspan="1">Fig. <xref ref-type="fig" rid="F1">1</xref></td></tr><tr><td rowspan="1" colspan="1">
                  <italic>
                    <tp:taxon-name><tp:taxon-name-part taxon-name-part-type="genus" reg="Collybiopsis">Collybiopsis</tp:taxon-name-part><tp:taxon-name-part taxon-name-part-type="species" reg="hasanskyensis">hasanskyensis</tp:taxon-name-part></tp:taxon-name>
                  </italic>
                </td><td rowspan="1" colspan="1">Russia: Far Eastern</td><td rowspan="1" colspan="1">TFB11847</td><td rowspan="1" colspan="1">TENN-F-060731</td><td rowspan="1" colspan="1">
                  <ext-link xmlns:xlink="http://www.w3.org/1999/xlink" xlink:href="MN897830" ext-link-type="gen" xlink:type="simple">MN897830</ext-link>
                </td><td rowspan="1" colspan="1">no</td><td rowspan="1" colspan="1">Fig. <xref ref-type="fig" rid="F1">1</xref></td></tr><tr><td rowspan="1" colspan="1">
                  <italic>
                    <tp:taxon-name><tp:taxon-name-part taxon-name-part-type="genus" reg="Collybiopsis">Collybiopsis</tp:taxon-name-part><tp:taxon-name-part taxon-name-part-type="species" reg="indocta">indocta</tp:taxon-name-part></tp:taxon-name>
                  </italic>
                </td><td rowspan="1" colspan="1">Argentina</td><td rowspan="1" colspan="1">TFB08605</td><td rowspan="1" colspan="1">TENN-F-054944</td><td rowspan="1" colspan="1">
                  <ext-link xmlns:xlink="http://www.w3.org/1999/xlink" xlink:href="MW396870" ext-link-type="gen" xlink:type="simple">MW396870</ext-link>
                </td><td rowspan="1" colspan="1">
                  <ext-link xmlns:xlink="http://www.w3.org/1999/xlink" xlink:href="MW396870" ext-link-type="gen" xlink:type="simple">MW396870</ext-link>
                </td><td rowspan="1" colspan="1">Fig. <xref ref-type="fig" rid="F1">1</xref></td></tr><tr><td rowspan="1" colspan="1">
                  <italic>
                    <tp:taxon-name><tp:taxon-name-part taxon-name-part-type="genus" reg="Collybiopsis">Collybiopsis</tp:taxon-name-part><tp:taxon-name-part taxon-name-part-type="species" reg="juniperina">juniperina</tp:taxon-name-part></tp:taxon-name>
                  </italic>
                </td><td rowspan="1" colspan="1">Argentina</td><td rowspan="1" colspan="1">TFB10782</td><td rowspan="1" colspan="1">TENN-F-058988</td><td rowspan="1" colspan="1">
                  <ext-link xmlns:xlink="http://www.w3.org/1999/xlink" xlink:href="KY026661" ext-link-type="gen" xlink:type="simple">KY026661</ext-link>
                </td><td rowspan="1" colspan="1">
                  <ext-link xmlns:xlink="http://www.w3.org/1999/xlink" xlink:href="KY026661" ext-link-type="gen" xlink:type="simple">KY026661</ext-link>
                </td><td rowspan="1" colspan="1"/></tr><tr><td rowspan="1" colspan="1">something wrong <tp:taxon-name><tp:taxon-name-part taxon-name-part-type="genus" reg="Collybiopsis">Collybiopsis</tp:taxon-name-part><tp:taxon-name-part taxon-name-part-type="species" reg="vaillantii">vaillantii</tp:taxon-name-part></tp:taxon-name></td><td rowspan="1" colspan="1">USA: TN, <abbrev xmlns:xlink="http://www.w3.org/1999/xlink" xlink:title="Great Smoky Mountains National Park" id="ABBRID0EWNBG" xlink:type="simple">GSMNP</abbrev></td><td rowspan="1" colspan="1">TFB13739</td><td rowspan="1" colspan="1">TENN-F-065155</td><td rowspan="1" colspan="1">
                  <ext-link xmlns:xlink="http://www.w3.org/1999/xlink" xlink:href="KY026676" ext-link-type="gen" xlink:type="simple">KY026676</ext-link>
                </td><td rowspan="1" colspan="1">
                  <ext-link xmlns:xlink="http://www.w3.org/1999/xlink" xlink:href="KY026676" ext-link-type="gen" xlink:type="simple">KY026676</ext-link>
                </td><td rowspan="1" colspan="1">Fig. <xref ref-type="fig" rid="F1">1</xref></td></tr><tr><td rowspan="1" colspan="1">
                  <italic>
                    <tp:taxon-name><tp:taxon-name-part taxon-name-part-type="genus" reg="Collybiopsis">Collybiopsis</tp:taxon-name-part><tp:taxon-name-part taxon-name-part-type="species" reg="juniperina">juniperina</tp:taxon-name-part></tp:taxon-name>
                  </italic>
                </td><td rowspan="1" colspan="1">USA: LA</td><td rowspan="1" colspan="1">TFB9889</td><td rowspan="1" colspan="1">TENN-F-59540</td><td rowspan="1" colspan="1">
                  <ext-link xmlns:xlink="http://www.w3.org/1999/xlink" xlink:href="AY256708" ext-link-type="gen" xlink:type="simple">AY256708</ext-link>
                </td><td rowspan="1" colspan="1">
                  <ext-link xmlns:xlink="http://www.w3.org/1999/xlink" xlink:href="AY256708" ext-link-type="gen" xlink:type="simple">AY256708</ext-link>
                </td><td rowspan="1" colspan="1">Fig. <xref ref-type="fig" rid="F1">1</xref></td></tr><tr><td rowspan="1" colspan="1">
                  <italic>
                    <tp:taxon-name><tp:taxon-name-part taxon-name-part-type="genus" reg="Collybiopsis">Collybiopsis</tp:taxon-name-part><tp:taxon-name-part taxon-name-part-type="species" reg="luxurians">luxurians</tp:taxon-name-part></tp:taxon-name>
                  </italic>
                </td><td rowspan="1" colspan="1">Switzerland</td><td rowspan="1" colspan="1">TBF04283ss10</td><td rowspan="1" colspan="1">TENN-F:050619</td><td rowspan="1" colspan="1">
                  <ext-link xmlns:xlink="http://www.w3.org/1999/xlink" xlink:href="KJ416240" ext-link-type="gen" xlink:type="simple">KJ416240</ext-link>
                </td><td rowspan="1" colspan="1">
                  <ext-link xmlns:xlink="http://www.w3.org/1999/xlink" xlink:href="PP430331" ext-link-type="gen" xlink:type="simple">PP430331</ext-link>
                </td><td rowspan="1" colspan="1">Figs <xref ref-type="fig" rid="F1">1</xref>, <xref ref-type="fig" rid="F2">2</xref></td></tr><tr><td rowspan="1" colspan="1">
                  <italic>
                    <tp:taxon-name><tp:taxon-name-part taxon-name-part-type="genus" reg="Collybiopsis">Collybiopsis</tp:taxon-name-part><tp:taxon-name-part taxon-name-part-type="species" reg="luxurians">luxurians</tp:taxon-name-part></tp:taxon-name>
                  </italic>
                </td><td rowspan="1" colspan="1">USA: LA</td><td rowspan="1" colspan="1">TFB09121</td><td rowspan="1" colspan="1">TENN-F-055748</td><td rowspan="1" colspan="1">
                  <ext-link xmlns:xlink="http://www.w3.org/1999/xlink" xlink:href="KY026649" ext-link-type="gen" xlink:type="simple">KY026649</ext-link>
                </td><td rowspan="1" colspan="1">
                  <ext-link xmlns:xlink="http://www.w3.org/1999/xlink" xlink:href="KY026649" ext-link-type="gen" xlink:type="simple">KY026649</ext-link>
                </td><td rowspan="1" colspan="1">Figs <xref ref-type="fig" rid="F1">1</xref>, <xref ref-type="fig" rid="F2">2</xref></td></tr><tr><td rowspan="1" colspan="1">
                  <italic>
                    <tp:taxon-name><tp:taxon-name-part taxon-name-part-type="genus" reg="Collybiopsis">Collybiopsis</tp:taxon-name-part><tp:taxon-name-part taxon-name-part-type="species" reg="luxurians">luxurians</tp:taxon-name-part></tp:taxon-name>
                  </italic>
                </td><td rowspan="1" colspan="1">USA: NC</td><td rowspan="1" colspan="1">TFB10350</td><td rowspan="1" colspan="1">TENN-F:057910</td><td rowspan="1" colspan="1">
                  <ext-link xmlns:xlink="http://www.w3.org/1999/xlink" xlink:href="AF505765" ext-link-type="gen" xlink:type="simple">AF505765</ext-link>
                </td><td rowspan="1" colspan="1">not done</td><td rowspan="1" colspan="1">Figs <xref ref-type="fig" rid="F1">1</xref>, <xref ref-type="fig" rid="F2">2</xref></td></tr><tr><td rowspan="1" colspan="1">
                  <italic>
                    <tp:taxon-name><tp:taxon-name-part taxon-name-part-type="genus" reg="Collybiopsis">Collybiopsis</tp:taxon-name-part><tp:taxon-name-part taxon-name-part-type="species" reg="luxurians">luxurians</tp:taxon-name-part></tp:taxon-name>
                  </italic>
                </td><td rowspan="1" colspan="1">USA: NC</td><td rowspan="1" colspan="1">TFB14060</td><td rowspan="1" colspan="1">TENN-F:067806</td><td rowspan="1" colspan="1">
                  <ext-link xmlns:xlink="http://www.w3.org/1999/xlink" xlink:href="MW396871" ext-link-type="gen" xlink:type="simple">MW396871</ext-link>
                </td><td rowspan="1" colspan="1">
                  <ext-link xmlns:xlink="http://www.w3.org/1999/xlink" xlink:href="MW396871" ext-link-type="gen" xlink:type="simple">MW396871</ext-link>
                </td><td rowspan="1" colspan="1">Figs <xref ref-type="fig" rid="F1">1</xref>, <xref ref-type="fig" rid="F2">2</xref></td></tr><tr><td rowspan="1" colspan="1"><italic><tp:taxon-name><tp:taxon-name-part taxon-name-part-type="genus" reg="Collybiopsis">Collybiopsis</tp:taxon-name-part><tp:taxon-name-part taxon-name-part-type="species" reg="melanopus">melanopus</tp:taxon-name-part></tp:taxon-name></italic> Type</td><td rowspan="1" colspan="1">Indonesia: Java</td><td rowspan="1" colspan="1">AWW54</td><td rowspan="1" colspan="1">SFSU:AWWilson 54</td><td rowspan="1" colspan="1"><ext-link xmlns:xlink="http://www.w3.org/1999/xlink" xlink:href="AY263425" ext-link-type="gen" xlink:type="simple">AY263425</ext-link>, <ext-link xmlns:xlink="http://www.w3.org/1999/xlink" xlink:href="NR_137539" ext-link-type="gen" xlink:type="simple">NR_137539</ext-link></td><td rowspan="1" colspan="1"><ext-link xmlns:xlink="http://www.w3.org/1999/xlink" xlink:href="AY639422" ext-link-type="gen" xlink:type="simple">AY639422</ext-link>., <ext-link xmlns:xlink="http://www.w3.org/1999/xlink" xlink:href="NG_060624" ext-link-type="gen" xlink:type="simple">NG_060624</ext-link></td><td rowspan="1" colspan="1">Fig. <xref ref-type="fig" rid="F1">1</xref></td></tr><tr><td rowspan="1" colspan="1">
                  <italic>
                    <tp:taxon-name><tp:taxon-name-part taxon-name-part-type="genus" reg="Collybiopsis">Collybiopsis</tp:taxon-name-part><tp:taxon-name-part taxon-name-part-type="species" reg="menehune">menehune</tp:taxon-name-part></tp:taxon-name>
                  </italic>
                </td><td rowspan="1" colspan="1"/><td rowspan="1" colspan="1">AWW15</td><td rowspan="1" colspan="1">SFSU:AWWilson 15</td><td rowspan="1" colspan="1">
                  <ext-link xmlns:xlink="http://www.w3.org/1999/xlink" xlink:href="AY263443" ext-link-type="gen" xlink:type="simple">AY263443</ext-link>
                </td><td rowspan="1" colspan="1">
                  <ext-link xmlns:xlink="http://www.w3.org/1999/xlink" xlink:href="AY639424" ext-link-type="gen" xlink:type="simple">AY639424</ext-link>
                </td><td rowspan="1" colspan="1">Fig. <xref ref-type="fig" rid="F1">1</xref></td></tr><tr><td rowspan="1" colspan="1">
                  <italic>
                    <tp:taxon-name><tp:taxon-name-part taxon-name-part-type="genus" reg="Collybiopsis">Collybiopsis</tp:taxon-name-part><tp:taxon-name-part taxon-name-part-type="species" reg="menehune">menehune</tp:taxon-name-part></tp:taxon-name>
                  </italic>
                </td><td rowspan="1" colspan="1">USA: HI</td><td rowspan="1" colspan="1">TFB11587</td><td rowspan="1" colspan="1">DEH2320</td><td rowspan="1" colspan="1">
                  <ext-link xmlns:xlink="http://www.w3.org/1999/xlink" xlink:href="DQ450043" ext-link-type="gen" xlink:type="simple">DQ450043</ext-link>
                </td><td rowspan="1" colspan="1">no</td><td rowspan="1" colspan="1">Fig. <xref ref-type="fig" rid="F1">1</xref></td></tr><tr><td rowspan="1" colspan="1">
                  <italic>
                    <tp:taxon-name><tp:taxon-name-part taxon-name-part-type="genus" reg="Collybiopsis">Collybiopsis</tp:taxon-name-part><tp:taxon-name-part taxon-name-part-type="species" reg="menehune">menehune</tp:taxon-name-part></tp:taxon-name>
                  </italic>
                </td><td rowspan="1" colspan="1">India</td><td rowspan="1" colspan="1"/><td rowspan="1" colspan="1">CUH:AM074</td><td rowspan="1" colspan="1">
                  <ext-link xmlns:xlink="http://www.w3.org/1999/xlink" xlink:href="KJ778753" ext-link-type="gen" xlink:type="simple">KJ778753</ext-link>
                </td><td rowspan="1" colspan="1">no</td><td rowspan="1" colspan="1">Fig. <xref ref-type="fig" rid="F1">1</xref></td></tr><tr><td rowspan="1" colspan="1"><italic><tp:taxon-name><tp:taxon-name-part taxon-name-part-type="genus" reg="Collybiopsis">Collybiopsis</tp:taxon-name-part><tp:taxon-name-part taxon-name-part-type="species" reg="menehune">menehune</tp:taxon-name-part></tp:taxon-name></italic> Type</td><td rowspan="1" colspan="1">Indonesia: Java</td><td rowspan="1" colspan="1">DED5866</td><td rowspan="1" colspan="1">SFSU: DED5866</td><td rowspan="1" colspan="1">
                  <ext-link xmlns:xlink="http://www.w3.org/1999/xlink" xlink:href="AY263426" ext-link-type="gen" xlink:type="simple">AY263426</ext-link>
                </td><td rowspan="1" colspan="1">no</td><td rowspan="1" colspan="1">Fig. <xref ref-type="fig" rid="F1">1</xref></td></tr><tr><td rowspan="1" colspan="1">
                  <italic>
                    <tp:taxon-name><tp:taxon-name-part taxon-name-part-type="genus" reg="Collybiopsis">Collybiopsis</tp:taxon-name-part><tp:taxon-name-part taxon-name-part-type="species" reg="mesoamericana">mesoamericana</tp:taxon-name-part></tp:taxon-name>
                  </italic>
                </td><td rowspan="1" colspan="1">Costa Rica</td><td rowspan="1" colspan="1">REH7379</td><td rowspan="1" colspan="1">NYBG REH7379</td><td rowspan="1" colspan="1">
                  <ext-link xmlns:xlink="http://www.w3.org/1999/xlink" xlink:href="AF505768" ext-link-type="gen" xlink:type="simple">AF505768</ext-link>
                </td><td rowspan="1" colspan="1">no</td><td rowspan="1" colspan="1">Fig. <xref ref-type="fig" rid="F1">1</xref></td></tr><tr><td rowspan="1" colspan="1">
                  <italic>
                    <tp:taxon-name><tp:taxon-name-part taxon-name-part-type="genus" reg="Collybiopsis">Collybiopsis</tp:taxon-name-part><tp:taxon-name-part taxon-name-part-type="species" reg="mesoamericana">mesoamericana</tp:taxon-name-part></tp:taxon-name>
                  </italic>
                </td><td rowspan="1" colspan="1">Costa Rica</td><td rowspan="1" colspan="1">TFB10411</td><td rowspan="1" colspan="1">TENN-F-058106</td><td rowspan="1" colspan="1">
                  <ext-link xmlns:xlink="http://www.w3.org/1999/xlink" xlink:href="DQ450036" ext-link-type="gen" xlink:type="simple">DQ450036</ext-link>
                </td><td rowspan="1" colspan="1">no</td><td rowspan="1" colspan="1">Fig. <xref ref-type="fig" rid="F1">1</xref></td></tr><tr><td rowspan="1" colspan="1">
                  <italic>
                    <tp:taxon-name><tp:taxon-name-part taxon-name-part-type="genus" reg="Collybiopsis">Collybiopsis</tp:taxon-name-part><tp:taxon-name-part taxon-name-part-type="species" reg="minor">minor</tp:taxon-name-part></tp:taxon-name>
                  </italic>
                </td><td rowspan="1" colspan="1">USA: South Carolina</td><td rowspan="1" colspan="1">TFB05434</td><td rowspan="1" colspan="1">TENN-F-051792</td><td rowspan="1" colspan="1">
                  <ext-link xmlns:xlink="http://www.w3.org/1999/xlink" xlink:href="MW396872" ext-link-type="gen" xlink:type="simple">MW396872</ext-link>
                </td><td rowspan="1" colspan="1">
                  <ext-link xmlns:xlink="http://www.w3.org/1999/xlink" xlink:href="MW396872" ext-link-type="gen" xlink:type="simple">MW396872</ext-link>
                </td><td rowspan="1" colspan="1">Fig. <xref ref-type="fig" rid="F1">1</xref></td></tr><tr><td rowspan="1" colspan="1"><italic><tp:taxon-name><tp:taxon-name-part taxon-name-part-type="genus" reg="Collybiopsis">Collybiopsis</tp:taxon-name-part><tp:taxon-name-part taxon-name-part-type="species" reg="minor">minor</tp:taxon-name-part></tp:taxon-name></italic> Type</td><td rowspan="1" colspan="1">USA: TN, <abbrev xmlns:xlink="http://www.w3.org/1999/xlink" xlink:title="Great Smoky Mountains National Park" id="ABBRID0ELDAI" xlink:type="simple">GSMNP</abbrev></td><td rowspan="1" colspan="1">TFB11930</td><td rowspan="1" colspan="1">TENN-F-067806</td><td rowspan="1" colspan="1"><ext-link xmlns:xlink="http://www.w3.org/1999/xlink" xlink:href="MN413334" ext-link-type="gen" xlink:type="simple">MN413334</ext-link>, <ext-link xmlns:xlink="http://www.w3.org/1999/xlink" xlink:href="NG_228867" ext-link-type="gen" xlink:type="simple">NG_228867</ext-link></td><td rowspan="1" colspan="1">
                  <ext-link xmlns:xlink="http://www.w3.org/1999/xlink" xlink:href="MW396880" ext-link-type="gen" xlink:type="simple">MW396880</ext-link>
                </td><td rowspan="1" colspan="1">Figs <xref ref-type="fig" rid="F1">1</xref>, <xref ref-type="fig" rid="F2">2</xref></td></tr><tr><td rowspan="1" colspan="1">
                  <italic>
                    <tp:taxon-name><tp:taxon-name-part taxon-name-part-type="genus" reg="Collybiopsis">Collybiopsis</tp:taxon-name-part><tp:taxon-name-part taxon-name-part-type="species" reg="neotropica">neotropica</tp:taxon-name-part></tp:taxon-name>
                  </italic>
                </td><td rowspan="1" colspan="1">Costa Rica</td><td rowspan="1" colspan="1">TFB10416</td><td rowspan="1" colspan="1">TENN-F-058113</td><td rowspan="1" colspan="1">
                  <ext-link xmlns:xlink="http://www.w3.org/1999/xlink" xlink:href="AF505769" ext-link-type="gen" xlink:type="simple">AF505769</ext-link>
                </td><td rowspan="1" colspan="1">no</td><td rowspan="1" colspan="1">Fig. <xref ref-type="fig" rid="F1">1</xref></td></tr><tr><td rowspan="1" colspan="1">
                  <italic>
                    <tp:taxon-name><tp:taxon-name-part taxon-name-part-type="genus" reg="Collybiopsis">Collybiopsis</tp:taxon-name-part><tp:taxon-name-part taxon-name-part-type="species" reg="nonnulla">nonnulla</tp:taxon-name-part></tp:taxon-name>
                  </italic>
                </td><td rowspan="1" colspan="1">USA: MS</td><td rowspan="1" colspan="1">TFB14278</td><td rowspan="1" colspan="1">TENN-F-068133</td><td rowspan="1" colspan="1">
                  <ext-link xmlns:xlink="http://www.w3.org/1999/xlink" xlink:href="KY026701" ext-link-type="gen" xlink:type="simple">KY026701</ext-link>
                </td><td rowspan="1" colspan="1">no</td><td rowspan="1" colspan="1">Fig. <xref ref-type="fig" rid="F1">1</xref></td></tr><tr><td rowspan="1" colspan="1">
                  <italic>
                    <tp:taxon-name><tp:taxon-name-part taxon-name-part-type="genus" reg="Collybiopsis">Collybiopsis</tp:taxon-name-part><tp:taxon-name-part taxon-name-part-type="species" reg="nonnulla">nonnulla</tp:taxon-name-part></tp:taxon-name>
                  </italic>
                </td><td rowspan="1" colspan="1">USA: MS</td><td rowspan="1" colspan="1">TFB14492</td><td rowspan="1" colspan="1">TENN-F-069193</td><td rowspan="1" colspan="1">
                  <ext-link xmlns:xlink="http://www.w3.org/1999/xlink" xlink:href="MW396873" ext-link-type="gen" xlink:type="simple">MW396873</ext-link>
                </td><td rowspan="1" colspan="1">
                  <ext-link xmlns:xlink="http://www.w3.org/1999/xlink" xlink:href="MW396873" ext-link-type="gen" xlink:type="simple">MW396873</ext-link>
                </td><td rowspan="1" colspan="1">Fig. <xref ref-type="fig" rid="F1">1</xref></td></tr><tr><td rowspan="1" colspan="1">
                  <italic><tp:taxon-name><tp:taxon-name-part taxon-name-part-type="genus" reg="Collybiopsis">Collybiopsis</tp:taxon-name-part><tp:taxon-name-part taxon-name-part-type="species" reg="nonnulla">nonnulla</tp:taxon-name-part></tp:taxon-name> v. attenuatus</italic>
                </td><td rowspan="1" colspan="1">Cameroon</td><td rowspan="1" colspan="1">NA</td><td rowspan="1" colspan="1">RAK369.2</td><td rowspan="1" colspan="1">
                  <ext-link xmlns:xlink="http://www.w3.org/1999/xlink" xlink:href="MN930621" ext-link-type="gen" xlink:type="simple">MN930621</ext-link>
                </td><td rowspan="1" colspan="1">no</td><td rowspan="1" colspan="1">Fig. <xref ref-type="fig" rid="F1">1</xref></td></tr><tr><td rowspan="1" colspan="1">
                  <italic><tp:taxon-name><tp:taxon-name-part taxon-name-part-type="genus" reg="Collybiopsis">Collybiopsis</tp:taxon-name-part><tp:taxon-name-part taxon-name-part-type="species" reg="nonnulla">nonnulla</tp:taxon-name-part></tp:taxon-name> v. attenuatus</italic>
                </td><td rowspan="1" colspan="1">Cameroon</td><td rowspan="1" colspan="1">NA</td><td rowspan="1" colspan="1">RAK372.2</td><td rowspan="1" colspan="1">
                  <ext-link xmlns:xlink="http://www.w3.org/1999/xlink" xlink:href="MN930622" ext-link-type="gen" xlink:type="simple">MN930622</ext-link>
                </td><td rowspan="1" colspan="1">no</td><td rowspan="1" colspan="1">Fig. <xref ref-type="fig" rid="F1">1</xref></td></tr><tr><td rowspan="1" colspan="1">
                  <italic><tp:taxon-name><tp:taxon-name-part taxon-name-part-type="genus" reg="Collybiopsis">Collybiopsis</tp:taxon-name-part></tp:taxon-name> nonnullus v. attenuatus</italic>
                </td><td rowspan="1" colspan="1">Indonesia: Java</td><td rowspan="1" colspan="1">AWW05</td><td rowspan="1" colspan="1">SFSU: AWWilson05</td><td rowspan="1" colspan="1">
                  <ext-link xmlns:xlink="http://www.w3.org/1999/xlink" xlink:href="AY263445" ext-link-type="gen" xlink:type="simple">AY263445</ext-link>
                </td><td rowspan="1" colspan="1">
                  <ext-link xmlns:xlink="http://www.w3.org/1999/xlink" xlink:href="AY639445" ext-link-type="gen" xlink:type="simple">AY639445</ext-link>
                </td><td rowspan="1" colspan="1">Fig. <xref ref-type="fig" rid="F1">1</xref></td></tr><tr><td rowspan="1" colspan="1">
                  <italic><tp:taxon-name><tp:taxon-name-part taxon-name-part-type="genus" reg="Collybiopsis">Collybiopsis</tp:taxon-name-part></tp:taxon-name> nonnullus v. attenuatus</italic>
                </td><td rowspan="1" colspan="1">Indonesia: Java</td><td rowspan="1" colspan="1">AWW55</td><td rowspan="1" colspan="1">SFSU: AWWilson55</td><td rowspan="1" colspan="1">
                  <ext-link xmlns:xlink="http://www.w3.org/1999/xlink" xlink:href="AY263446" ext-link-type="gen" xlink:type="simple">AY263446</ext-link>
                </td><td rowspan="1" colspan="1">no</td><td rowspan="1" colspan="1">Fig. <xref ref-type="fig" rid="F1">1</xref></td></tr><tr><td rowspan="1" colspan="1">
                  <italic>
                    <tp:taxon-name><tp:taxon-name-part taxon-name-part-type="genus" reg="Mycetinis">Mycetinis</tp:taxon-name-part><tp:taxon-name-part taxon-name-part-type="species" reg="opacus">opacus</tp:taxon-name-part></tp:taxon-name>
                  </italic>
                </td><td rowspan="1" colspan="1">USA: TN</td><td rowspan="1" colspan="1">BM888</td><td rowspan="1" colspan="1">TENN-F-070567</td><td rowspan="1" colspan="1">
                  <ext-link xmlns:xlink="http://www.w3.org/1999/xlink" xlink:href="MW396878" ext-link-type="gen" xlink:type="simple">MW396878</ext-link>
                </td><td rowspan="1" colspan="1">no</td><td rowspan="1" colspan="1">Fig. <xref ref-type="fig" rid="F1">1</xref></td></tr><tr><td rowspan="1" colspan="1">
                  <italic>
                    <tp:taxon-name><tp:taxon-name-part taxon-name-part-type="genus" reg="Mycetinis">Mycetinis</tp:taxon-name-part><tp:taxon-name-part taxon-name-part-type="species" reg="opacus">opacus</tp:taxon-name-part></tp:taxon-name>
                  </italic>
                </td><td rowspan="1" colspan="1">USA: MS</td><td rowspan="1" colspan="1">TFB09071</td><td rowspan="1" colspan="1">TENN-F-054871</td><td rowspan="1" colspan="1">
                  <ext-link xmlns:xlink="http://www.w3.org/1999/xlink" xlink:href="MW396877" ext-link-type="gen" xlink:type="simple">MW396877</ext-link>
                </td><td rowspan="1" colspan="1">
                  <ext-link xmlns:xlink="http://www.w3.org/1999/xlink" xlink:href="MW396877" ext-link-type="gen" xlink:type="simple">MW396877</ext-link>
                </td><td rowspan="1" colspan="1">Fig. <xref ref-type="fig" rid="F1">1</xref></td></tr><tr><td rowspan="1" colspan="1">
                  <italic>
                    <tp:taxon-name><tp:taxon-name-part taxon-name-part-type="genus" reg="Collybiopsis">Collybiopsis</tp:taxon-name-part><tp:taxon-name-part taxon-name-part-type="species" reg="parvula">parvula</tp:taxon-name-part></tp:taxon-name>
                  </italic>
                </td><td rowspan="1" colspan="1">Costa Rica</td><td rowspan="1" colspan="1">TFB10422</td><td rowspan="1" colspan="1">TENN-F-058116</td><td rowspan="1" colspan="1">
                  <ext-link xmlns:xlink="http://www.w3.org/1999/xlink" xlink:href="AF505774" ext-link-type="gen" xlink:type="simple">AF505774</ext-link>
                </td><td rowspan="1" colspan="1">no</td><td rowspan="1" colspan="1">Fig. <xref ref-type="fig" rid="F1">1</xref></td></tr><tr><td rowspan="1" colspan="1">
                  <italic>
                    <tp:taxon-name><tp:taxon-name-part taxon-name-part-type="genus" reg="Collybiopsis">Collybiopsis</tp:taxon-name-part><tp:taxon-name-part taxon-name-part-type="species" reg="parvula">parvula</tp:taxon-name-part></tp:taxon-name>
                  </italic>
                </td><td rowspan="1" colspan="1">Mexico</td><td rowspan="1" colspan="1">NA</td><td rowspan="1" colspan="1">SR83-10MX</td><td rowspan="1" colspan="1">
                  <ext-link xmlns:xlink="http://www.w3.org/1999/xlink" xlink:href="KT697977" ext-link-type="gen" xlink:type="simple">KT697977</ext-link>
                </td><td rowspan="1" colspan="1">no</td><td rowspan="1" colspan="1">Fig. <xref ref-type="fig" rid="F1">1</xref></td></tr><tr><td rowspan="1" colspan="1"><italic><tp:taxon-name><tp:taxon-name-part taxon-name-part-type="genus" reg="Collybiopsis">Collybiopsis</tp:taxon-name-part><tp:taxon-name-part taxon-name-part-type="species" reg="parvula">parvula</tp:taxon-name-part></tp:taxon-name></italic> Type</td><td rowspan="1" colspan="1">Costa Rica</td><td rowspan="1" colspan="1">TFB10419</td><td rowspan="1" colspan="1">TENN-F-058113</td><td rowspan="1" colspan="1"><ext-link xmlns:xlink="http://www.w3.org/1999/xlink" xlink:href="NR_119584" ext-link-type="gen" xlink:type="simple">NR_119584</ext-link>, <ext-link xmlns:xlink="http://www.w3.org/1999/xlink" xlink:href="DQ450060" ext-link-type="gen" xlink:type="simple">DQ450060</ext-link></td><td rowspan="1" colspan="1">no</td><td rowspan="1" colspan="1">Fig. <xref ref-type="fig" rid="F1">1</xref></td></tr><tr><td rowspan="1" colspan="1">
                  <italic>
                    <tp:taxon-name><tp:taxon-name-part taxon-name-part-type="genus" reg="Collybiopsis">Collybiopsis</tp:taxon-name-part><tp:taxon-name-part taxon-name-part-type="species" reg="parvula">parvula</tp:taxon-name-part></tp:taxon-name>
                  </italic>
                </td><td rowspan="1" colspan="1">Costa Rica</td><td rowspan="1" colspan="1">TFB10421</td><td rowspan="1" colspan="1">TENN-F-058115</td><td rowspan="1" colspan="1">
                  <ext-link xmlns:xlink="http://www.w3.org/1999/xlink" xlink:href="DQ450061" ext-link-type="gen" xlink:type="simple">DQ450061</ext-link>
                </td><td rowspan="1" colspan="1">no</td><td rowspan="1" colspan="1">Fig. <xref ref-type="fig" rid="F1">1</xref></td></tr><tr><td rowspan="1" colspan="1">
                  <italic>
                    <tp:taxon-name><tp:taxon-name-part taxon-name-part-type="genus" reg="Collybiopsis">Collybiopsis</tp:taxon-name-part><tp:taxon-name-part taxon-name-part-type="species" reg="parvula">parvula</tp:taxon-name-part></tp:taxon-name>
                  </italic>
                </td><td rowspan="1" colspan="1">Costa Rica</td><td rowspan="1" colspan="1">TFB10425</td><td rowspan="1" colspan="1">TENN-F-058119</td><td rowspan="1" colspan="1">
                  <ext-link xmlns:xlink="http://www.w3.org/1999/xlink" xlink:href="DQ450062" ext-link-type="gen" xlink:type="simple">DQ450062</ext-link>
                </td><td rowspan="1" colspan="1">no</td><td rowspan="1" colspan="1">Fig. <xref ref-type="fig" rid="F1">1</xref></td></tr><tr><td rowspan="1" colspan="1">
                  <italic>
                    <tp:taxon-name><tp:taxon-name-part taxon-name-part-type="genus" reg="Collybiopsis">Collybiopsis</tp:taxon-name-part><tp:taxon-name-part taxon-name-part-type="species" reg="peronata">peronata</tp:taxon-name-part></tp:taxon-name>
                  </italic>
                </td><td rowspan="1" colspan="1">Belgium, Dinante</td><td rowspan="1" colspan="1">TFB13743</td><td rowspan="1" colspan="1">TENN-F-065121</td><td rowspan="1" colspan="1">
                  <ext-link xmlns:xlink="http://www.w3.org/1999/xlink" xlink:href="KY026677" ext-link-type="gen" xlink:type="simple">KY026677</ext-link>
                </td><td rowspan="1" colspan="1">
                  <ext-link xmlns:xlink="http://www.w3.org/1999/xlink" xlink:href="KY026677" ext-link-type="gen" xlink:type="simple">KY026677</ext-link>
                </td><td rowspan="1" colspan="1">Fig. <xref ref-type="fig" rid="F1">1</xref></td></tr><tr><td rowspan="1" colspan="1">
                  <italic>
                    <tp:taxon-name><tp:taxon-name-part taxon-name-part-type="genus" reg="Collybiopsis">Collybiopsis</tp:taxon-name-part><tp:taxon-name-part taxon-name-part-type="species" reg="peronata">peronata</tp:taxon-name-part></tp:taxon-name>
                  </italic>
                </td><td rowspan="1" colspan="1">USA: GA</td><td rowspan="1" colspan="1">TFB14617</td><td rowspan="1" colspan="1">TENN-F-069322</td><td rowspan="1" colspan="1">
                  <ext-link xmlns:xlink="http://www.w3.org/1999/xlink" xlink:href="KY026738" ext-link-type="gen" xlink:type="simple">KY026738</ext-link>
                </td><td rowspan="1" colspan="1">
                  <ext-link xmlns:xlink="http://www.w3.org/1999/xlink" xlink:href="KY026738" ext-link-type="gen" xlink:type="simple">KY026738</ext-link>
                </td><td rowspan="1" colspan="1">Fig. <xref ref-type="fig" rid="F1">1</xref></td></tr><tr><td rowspan="1" colspan="1">
                  <italic>
                    <tp:taxon-name><tp:taxon-name-part taxon-name-part-type="genus" reg="Collybiopsis">Collybiopsis</tp:taxon-name-part><tp:taxon-name-part taxon-name-part-type="species" reg="peronata">peronata</tp:taxon-name-part></tp:taxon-name>
                  </italic>
                </td><td rowspan="1" colspan="1">Unknown</td><td rowspan="1" colspan="1">NA</td><td rowspan="1" colspan="1">CBS223.37</td><td rowspan="1" colspan="1">
                  <ext-link xmlns:xlink="http://www.w3.org/1999/xlink" xlink:href="MH855896" ext-link-type="gen" xlink:type="simple">MH855896</ext-link>
                </td><td rowspan="1" colspan="1">no</td><td rowspan="1" colspan="1">Fig. <xref ref-type="fig" rid="F1">1</xref></td></tr><tr><td rowspan="1" colspan="1">
                  <italic>
                    <tp:taxon-name><tp:taxon-name-part taxon-name-part-type="genus" reg="Collybiopsis">Collybiopsis</tp:taxon-name-part><tp:taxon-name-part taxon-name-part-type="species" reg="polygramma">polygramma</tp:taxon-name-part></tp:taxon-name>
                  </italic>
                </td><td rowspan="1" colspan="1">Puerto Rico</td><td rowspan="1" colspan="1">TFB09628</td><td rowspan="1" colspan="1">TENN-F-056589</td><td rowspan="1" colspan="1">
                  <ext-link xmlns:xlink="http://www.w3.org/1999/xlink" xlink:href="DQ450028" ext-link-type="gen" xlink:type="simple">DQ450028</ext-link>
                </td><td rowspan="1" colspan="1">no</td><td rowspan="1" colspan="1">Figs <xref ref-type="fig" rid="F1">1</xref>, <xref ref-type="fig" rid="F2">2</xref></td></tr><tr><td rowspan="1" colspan="1">
                  <italic>
                    <tp:taxon-name><tp:taxon-name-part taxon-name-part-type="genus" reg="Collybiopsis">Collybiopsis</tp:taxon-name-part><tp:taxon-name-part taxon-name-part-type="species" reg="polygramma">polygramma</tp:taxon-name-part></tp:taxon-name>
                  </italic>
                </td><td rowspan="1" colspan="1">Korea</td><td rowspan="1" colspan="1">TFB12806</td><td rowspan="1" colspan="1">SFC20120821-64</td><td rowspan="1" colspan="1">
                  <ext-link xmlns:xlink="http://www.w3.org/1999/xlink" xlink:href="KJ609162" ext-link-type="gen" xlink:type="simple">KJ609162</ext-link>
                </td><td rowspan="1" colspan="1">no</td><td rowspan="1" colspan="1">Figs <xref ref-type="fig" rid="F1">1</xref>, <xref ref-type="fig" rid="F2">2</xref></td></tr><tr><td rowspan="1" colspan="1">
                  <italic>
                    <tp:taxon-name><tp:taxon-name-part taxon-name-part-type="genus" reg="Collybiopsis">Collybiopsis</tp:taxon-name-part><tp:taxon-name-part taxon-name-part-type="species" reg="polygramma">polygramma</tp:taxon-name-part></tp:taxon-name>
                  </italic>
                </td><td rowspan="1" colspan="1">Puerto Rico</td><td rowspan="1" colspan="1">NA</td><td rowspan="1" colspan="1">PR2542TN</td><td rowspan="1" colspan="1">
                  <ext-link xmlns:xlink="http://www.w3.org/1999/xlink" xlink:href="AY842954" ext-link-type="gen" xlink:type="simple">AY842954</ext-link>
                </td><td rowspan="1" colspan="1">no</td><td rowspan="1" colspan="1">Figs <xref ref-type="fig" rid="F1">1</xref>, <xref ref-type="fig" rid="F2">2</xref></td></tr><tr><td rowspan="1" colspan="1">
                  <italic>
                    <tp:taxon-name><tp:taxon-name-part taxon-name-part-type="genus" reg="Collybiopsis">Collybiopsis</tp:taxon-name-part><tp:taxon-name-part taxon-name-part-type="species" reg="polygramma">polygramma</tp:taxon-name-part></tp:taxon-name>
                  </italic>
                </td><td rowspan="1" colspan="1">India</td><td rowspan="1" colspan="1">NA</td><td rowspan="1" colspan="1">CUH:AM082</td><td rowspan="1" colspan="1">
                  <ext-link xmlns:xlink="http://www.w3.org/1999/xlink" xlink:href="KJ778752" ext-link-type="gen" xlink:type="simple">KJ778752</ext-link>
                </td><td rowspan="1" colspan="1">no</td><td rowspan="1" colspan="1">Figs <xref ref-type="fig" rid="F1">1</xref>, <xref ref-type="fig" rid="F2">2</xref></td></tr><tr><td rowspan="1" colspan="1">
                  <italic>
                    <tp:taxon-name><tp:taxon-name-part taxon-name-part-type="genus" reg="Collybiopsis">Collybiopsis</tp:taxon-name-part><tp:taxon-name-part taxon-name-part-type="species" reg="polygramma">polygramma</tp:taxon-name-part></tp:taxon-name>
                  </italic>
                </td><td rowspan="1" colspan="1">Brazil: Amapa</td><td rowspan="1" colspan="1">NA</td><td rowspan="1" colspan="1">URM90015</td><td rowspan="1" colspan="1">
                  <ext-link xmlns:xlink="http://www.w3.org/1999/xlink" xlink:href="KY074640" ext-link-type="gen" xlink:type="simple">KY074640</ext-link>
                </td><td rowspan="1" colspan="1">no</td><td rowspan="1" colspan="1">Figs <xref ref-type="fig" rid="F1">1</xref>, <xref ref-type="fig" rid="F2">2</xref></td></tr><tr><td rowspan="1" colspan="1">
                  <italic>
                    <tp:taxon-name><tp:taxon-name-part taxon-name-part-type="genus" reg="Collybiopsis">Collybiopsis</tp:taxon-name-part><tp:taxon-name-part taxon-name-part-type="species" reg="polygramma">polygramma</tp:taxon-name-part></tp:taxon-name>
                  </italic>
                </td><td rowspan="1" colspan="1">Brazil: Para</td><td rowspan="1" colspan="1">NA</td><td rowspan="1" colspan="1">URM90016</td><td rowspan="1" colspan="1">
                  <ext-link xmlns:xlink="http://www.w3.org/1999/xlink" xlink:href="KY074641" ext-link-type="gen" xlink:type="simple">KY074641</ext-link>
                </td><td rowspan="1" colspan="1">no</td><td rowspan="1" colspan="1">Figs <xref ref-type="fig" rid="F1">1</xref>, <xref ref-type="fig" rid="F2">2</xref></td></tr><tr><td rowspan="1" colspan="1">
                  <italic>
                    <tp:taxon-name><tp:taxon-name-part taxon-name-part-type="genus" reg="Collybiopsis">Collybiopsis</tp:taxon-name-part><tp:taxon-name-part taxon-name-part-type="species" reg="polygramma">polygramma</tp:taxon-name-part></tp:taxon-name>
                  </italic>
                </td><td rowspan="1" colspan="1">Brazil: Para</td><td rowspan="1" colspan="1">NA</td><td rowspan="1" colspan="1">URM90017</td><td rowspan="1" colspan="1">
                  <ext-link xmlns:xlink="http://www.w3.org/1999/xlink" xlink:href="KY074642" ext-link-type="gen" xlink:type="simple">KY074642</ext-link>
                </td><td rowspan="1" colspan="1">no</td><td rowspan="1" colspan="1">Figs <xref ref-type="fig" rid="F1">1</xref>, <xref ref-type="fig" rid="F2">2</xref></td></tr><tr><td rowspan="1" colspan="1">
                  <italic>
                    <tp:taxon-name><tp:taxon-name-part taxon-name-part-type="genus" reg="Collybiopsis">Collybiopsis</tp:taxon-name-part><tp:taxon-name-part taxon-name-part-type="species" reg="polygramma">polygramma</tp:taxon-name-part></tp:taxon-name>
                  </italic>
                </td><td rowspan="1" colspan="1">China, Hunan</td><td rowspan="1" colspan="1">NA</td><td rowspan="1" colspan="1">MHHNU 30912</td><td rowspan="1" colspan="1">
                  <ext-link xmlns:xlink="http://www.w3.org/1999/xlink" xlink:href="MK214392" ext-link-type="gen" xlink:type="simple">MK214392</ext-link>
                </td><td rowspan="1" colspan="1">no</td><td rowspan="1" colspan="1">Figs <xref ref-type="fig" rid="F1">1</xref>, <xref ref-type="fig" rid="F2">2</xref></td></tr><tr><td rowspan="1" colspan="1">
                  <italic>
                    <tp:taxon-name><tp:taxon-name-part taxon-name-part-type="genus" reg="Collybiopsis">Collybiopsis</tp:taxon-name-part><tp:taxon-name-part taxon-name-part-type="species" reg="polygramma">polygramma</tp:taxon-name-part></tp:taxon-name>
                  </italic>
                </td><td rowspan="1" colspan="1">China, Jiangxi</td><td rowspan="1" colspan="1">NA</td><td rowspan="1" colspan="1">HFJAU0425</td><td rowspan="1" colspan="1">
                  <ext-link xmlns:xlink="http://www.w3.org/1999/xlink" xlink:href="MN258643" ext-link-type="gen" xlink:type="simple">MN258643</ext-link>
                </td><td rowspan="1" colspan="1">no</td><td rowspan="1" colspan="1">Figs <xref ref-type="fig" rid="F1">1</xref>, <xref ref-type="fig" rid="F2">2</xref></td></tr><tr><td rowspan="1" colspan="1"><italic><tp:taxon-name><tp:taxon-name-part taxon-name-part-type="genus" reg="Collybiopsis">Collybiopsis</tp:taxon-name-part><tp:taxon-name-part taxon-name-part-type="species" reg="pseudoluxurians">pseudoluxurians</tp:taxon-name-part></tp:taxon-name></italic> holotype</td><td rowspan="1" colspan="1">USA: Mississippi</td><td rowspan="1" colspan="1">TFB14290</td><td rowspan="1" colspan="1">TENN-F-068144</td><td rowspan="1" colspan="1"><ext-link xmlns:xlink="http://www.w3.org/1999/xlink" xlink:href="KY026702" ext-link-type="gen" xlink:type="simple">KY026702</ext-link>, <ext-link xmlns:xlink="http://www.w3.org/1999/xlink" xlink:href="NR_137863" ext-link-type="gen" xlink:type="simple">NR_137863</ext-link></td><td rowspan="1" colspan="1">
                  <ext-link xmlns:xlink="http://www.w3.org/1999/xlink" xlink:href="KJ416242" ext-link-type="gen" xlink:type="simple">KJ416242</ext-link>
                </td><td rowspan="1" colspan="1">Figs <xref ref-type="fig" rid="F1">1</xref>, <xref ref-type="fig" rid="F2">2</xref></td></tr><tr><td rowspan="1" colspan="1">
                  <italic>
                    <tp:taxon-name><tp:taxon-name-part taxon-name-part-type="genus" reg="Collybiopsis">Collybiopsis</tp:taxon-name-part><tp:taxon-name-part taxon-name-part-type="species" reg="pseudoomphalodes">pseudoomphalodes</tp:taxon-name-part></tp:taxon-name>
                  </italic>
                </td><td rowspan="1" colspan="1">Costa Rica</td><td rowspan="1" colspan="1">REH7348</td><td rowspan="1" colspan="1">NYBG REH7348</td><td rowspan="1" colspan="1">
                  <ext-link xmlns:xlink="http://www.w3.org/1999/xlink" xlink:href="AF505762" ext-link-type="gen" xlink:type="simple">AF505762</ext-link>
                </td><td rowspan="1" colspan="1">no</td><td rowspan="1" colspan="1">Figs <xref ref-type="fig" rid="F1">1</xref>, <xref ref-type="fig" rid="F2">2</xref></td></tr><tr><td rowspan="1" colspan="1">
                  <italic>
                    <tp:taxon-name><tp:taxon-name-part taxon-name-part-type="genus" reg="Collybiopsis">Collybiopsis</tp:taxon-name-part><tp:taxon-name-part taxon-name-part-type="species" reg="pseudoomphalodes">pseudoomphalodes</tp:taxon-name-part></tp:taxon-name>
                  </italic>
                </td><td rowspan="1" colspan="1">Puerto Rico</td><td rowspan="1" colspan="1">NA</td><td rowspan="1" colspan="1">PR24TN</td><td rowspan="1" colspan="1">
                  <ext-link xmlns:xlink="http://www.w3.org/1999/xlink" xlink:href="AY842957" ext-link-type="gen" xlink:type="simple">AY842957</ext-link>
                </td><td rowspan="1" colspan="1">no</td><td rowspan="1" colspan="1">Figs <xref ref-type="fig" rid="F1">1</xref>, <xref ref-type="fig" rid="F2">2</xref></td></tr><tr><td rowspan="1" colspan="1">
                  <italic>
                    <tp:taxon-name><tp:taxon-name-part taxon-name-part-type="genus" reg="Collybiopsis">Collybiopsis</tp:taxon-name-part><tp:taxon-name-part taxon-name-part-type="species" reg="peronata">peronata</tp:taxon-name-part></tp:taxon-name>
                  </italic>
                </td><td rowspan="1" colspan="1">Russia:</td><td rowspan="1" colspan="1">LE-BIN1364</td><td rowspan="1" colspan="1">no voucher specimen</td><td rowspan="1" colspan="1">
                  <ext-link xmlns:xlink="http://www.w3.org/1999/xlink" xlink:href="KY026755" ext-link-type="gen" xlink:type="simple">KY026755</ext-link>
                </td><td rowspan="1" colspan="1">
                  <ext-link xmlns:xlink="http://www.w3.org/1999/xlink" xlink:href="KY026755" ext-link-type="gen" xlink:type="simple">KY026755</ext-link>
                </td><td rowspan="1" colspan="1">Fig. <xref ref-type="fig" rid="F1">1</xref></td></tr><tr><td rowspan="1" colspan="1">
                  <italic>
                    <tp:taxon-name><tp:taxon-name-part taxon-name-part-type="genus" reg="Collybiopsis">Collybiopsis</tp:taxon-name-part><tp:taxon-name-part taxon-name-part-type="species" reg="quercophilia">quercophilia</tp:taxon-name-part></tp:taxon-name>
                  </italic>
                </td><td rowspan="1" colspan="1">Slovakia</td><td rowspan="1" colspan="1">TFB14570</td><td rowspan="1" colspan="1">TENN-F-069267</td><td rowspan="1" colspan="1">
                  <ext-link xmlns:xlink="http://www.w3.org/1999/xlink" xlink:href="KY026729" ext-link-type="gen" xlink:type="simple">KY026729</ext-link>
                </td><td rowspan="1" colspan="1">
                  <ext-link xmlns:xlink="http://www.w3.org/1999/xlink" xlink:href="KY026729" ext-link-type="gen" xlink:type="simple">KY026729</ext-link>
                </td><td rowspan="1" colspan="1">Fig. <xref ref-type="fig" rid="F1">1</xref></td></tr><tr><td rowspan="1" colspan="1">
                  <italic>
                    <tp:taxon-name><tp:taxon-name-part taxon-name-part-type="genus" reg="Collybiopsis">Collybiopsis</tp:taxon-name-part><tp:taxon-name-part taxon-name-part-type="species" reg="quercophilia">quercophilia</tp:taxon-name-part></tp:taxon-name>
                  </italic>
                </td><td rowspan="1" colspan="1">USA: CA</td><td rowspan="1" colspan="1">TFB14615</td><td rowspan="1" colspan="1">TENN-F-069320</td><td rowspan="1" colspan="1">
                  <ext-link xmlns:xlink="http://www.w3.org/1999/xlink" xlink:href="KY026736" ext-link-type="gen" xlink:type="simple">KY026736</ext-link>
                </td><td rowspan="1" colspan="1">
                  <ext-link xmlns:xlink="http://www.w3.org/1999/xlink" xlink:href="KY026736" ext-link-type="gen" xlink:type="simple">KY026736</ext-link>
                </td><td rowspan="1" colspan="1">Fig. <xref ref-type="fig" rid="F1">1</xref></td></tr><tr><td rowspan="1" colspan="1">
                  <italic>
                    <tp:taxon-name><tp:taxon-name-part taxon-name-part-type="genus" reg="Collybiopsis">Collybiopsis</tp:taxon-name-part><tp:taxon-name-part taxon-name-part-type="species" reg="quercophilia">quercophilia</tp:taxon-name-part></tp:taxon-name>
                  </italic>
                </td><td rowspan="1" colspan="1">USA: CA</td><td rowspan="1" colspan="1">TFB14616</td><td rowspan="1" colspan="1">TENN-F-069321</td><td rowspan="1" colspan="1">
                  <ext-link xmlns:xlink="http://www.w3.org/1999/xlink" xlink:href="KY026737" ext-link-type="gen" xlink:type="simple">KY026737</ext-link>
                </td><td rowspan="1" colspan="1">
                  <ext-link xmlns:xlink="http://www.w3.org/1999/xlink" xlink:href="KY026737" ext-link-type="gen" xlink:type="simple">KY026737</ext-link>
                </td><td rowspan="1" colspan="1">Fig. <xref ref-type="fig" rid="F1">1</xref></td></tr><tr><td rowspan="1" colspan="1">
                  <italic>
                    <tp:taxon-name><tp:taxon-name-part taxon-name-part-type="genus" reg="Collybiopsis">Collybiopsis</tp:taxon-name-part><tp:taxon-name-part taxon-name-part-type="species" reg="quercophilia">quercophilia</tp:taxon-name-part></tp:taxon-name>
                  </italic>
                </td><td rowspan="1" colspan="1">USA: CA</td><td rowspan="1" colspan="1">NA</td><td rowspan="1" colspan="1">SFSU:25220</td><td rowspan="1" colspan="1">
                  <ext-link xmlns:xlink="http://www.w3.org/1999/xlink" xlink:href="KY026761" ext-link-type="gen" xlink:type="simple">KY026761</ext-link>
                </td><td rowspan="1" colspan="1">
                  <ext-link xmlns:xlink="http://www.w3.org/1999/xlink" xlink:href="KY026761" ext-link-type="gen" xlink:type="simple">KY026761</ext-link>
                </td><td rowspan="1" colspan="1">Fig. <xref ref-type="fig" rid="F1">1</xref></td></tr><tr><td rowspan="1" colspan="1">
                  <italic>
                    <tp:taxon-name><tp:taxon-name-part taxon-name-part-type="genus" reg="Collybiopsis">Collybiopsis</tp:taxon-name-part><tp:taxon-name-part taxon-name-part-type="species" reg="ramealis">ramealis</tp:taxon-name-part></tp:taxon-name>
                  </italic>
                </td><td rowspan="1" colspan="1">Belgium</td><td rowspan="1" colspan="1">BR72_41</td><td rowspan="1" colspan="1">BR&lt;BEL&gt;:72-41</td><td rowspan="1" colspan="1">
                  <ext-link xmlns:xlink="http://www.w3.org/1999/xlink" xlink:href="MW396875" ext-link-type="gen" xlink:type="simple">MW396875</ext-link>
                </td><td rowspan="1" colspan="1">
                  <ext-link xmlns:xlink="http://www.w3.org/1999/xlink" xlink:href="MW396875" ext-link-type="gen" xlink:type="simple">MW396875</ext-link>
                </td><td rowspan="1" colspan="1">Fig. <xref ref-type="fig" rid="F1">1</xref></td></tr><tr><td rowspan="1" colspan="1">
                  <italic>
                    <tp:taxon-name><tp:taxon-name-part taxon-name-part-type="genus" reg="Collybiopsis">Collybiopsis</tp:taxon-name-part><tp:taxon-name-part taxon-name-part-type="species" reg="ramealis">ramealis</tp:taxon-name-part></tp:taxon-name>
                  </italic>
                </td><td rowspan="1" colspan="1">UK: Scotland</td><td rowspan="1" colspan="1">TFB03772</td><td rowspan="1" colspan="1">TENN-F-050509</td><td rowspan="1" colspan="1">
                  <ext-link xmlns:xlink="http://www.w3.org/1999/xlink" xlink:href="MN413350" ext-link-type="gen" xlink:type="simple">MN413350</ext-link>
                </td><td rowspan="1" colspan="1">
                  <ext-link xmlns:xlink="http://www.w3.org/1999/xlink" xlink:href="MW396885" ext-link-type="gen" xlink:type="simple">MW396885</ext-link>
                </td><td rowspan="1" colspan="1">Fig. <xref ref-type="fig" rid="F1">1</xref></td></tr><tr><td rowspan="1" colspan="1">
                  <italic>
                    <tp:taxon-name><tp:taxon-name-part taxon-name-part-type="genus" reg="Collybiopsis">Collybiopsis</tp:taxon-name-part><tp:taxon-name-part taxon-name-part-type="species" reg="ramealis">ramealis</tp:taxon-name-part></tp:taxon-name>
                  </italic>
                </td><td rowspan="1" colspan="1">UK: Scotland</td><td rowspan="1" colspan="1">TFB06989</td><td rowspan="1" colspan="1">TENN-F-055908</td><td rowspan="1" colspan="1">
                  <ext-link xmlns:xlink="http://www.w3.org/1999/xlink" xlink:href="MN413372" ext-link-type="gen" xlink:type="simple">MN413372</ext-link>
                </td><td rowspan="1" colspan="1">
                  <ext-link xmlns:xlink="http://www.w3.org/1999/xlink" xlink:href="MW396883" ext-link-type="gen" xlink:type="simple">MW396883</ext-link>
                </td><td rowspan="1" colspan="1">Fig. <xref ref-type="fig" rid="F1">1</xref></td></tr><tr><td rowspan="1" colspan="1">
                  <italic>
                    <tp:taxon-name><tp:taxon-name-part taxon-name-part-type="genus" reg="Collybiopsis">Collybiopsis</tp:taxon-name-part><tp:taxon-name-part taxon-name-part-type="species" reg="ramealis">ramealis</tp:taxon-name-part></tp:taxon-name>
                  </italic>
                </td><td rowspan="1" colspan="1">Sweden</td><td rowspan="1" colspan="1">TFB13520</td><td rowspan="1" colspan="1">TENN-F-062867</td><td rowspan="1" colspan="1">
                  <ext-link xmlns:xlink="http://www.w3.org/1999/xlink" xlink:href="JF313670" ext-link-type="gen" xlink:type="simple">JF313670</ext-link>
                </td><td rowspan="1" colspan="1">
                  <ext-link xmlns:xlink="http://www.w3.org/1999/xlink" xlink:href="OR500520" ext-link-type="gen" xlink:type="simple">OR500520</ext-link>
                </td><td rowspan="1" colspan="1">Fig. <xref ref-type="fig" rid="F1">1</xref></td></tr><tr><td rowspan="1" colspan="1">
                  <italic>
                    <tp:taxon-name><tp:taxon-name-part taxon-name-part-type="genus" reg="Collybiopsis">Collybiopsis</tp:taxon-name-part><tp:taxon-name-part taxon-name-part-type="species" reg="ramealis">ramealis</tp:taxon-name-part></tp:taxon-name>
                  </italic>
                </td><td rowspan="1" colspan="1">Belgium</td><td rowspan="1" colspan="1">TFB13759</td><td rowspan="1" colspan="1">TENN-F-065136</td><td rowspan="1" colspan="1">
                  <ext-link xmlns:xlink="http://www.w3.org/1999/xlink" xlink:href="MN413344" ext-link-type="gen" xlink:type="simple">MN413344</ext-link>
                </td><td rowspan="1" colspan="1">
                  <ext-link xmlns:xlink="http://www.w3.org/1999/xlink" xlink:href="MN413344" ext-link-type="gen" xlink:type="simple">MN413344</ext-link>
                </td><td rowspan="1" colspan="1">Fig. <xref ref-type="fig" rid="F1">1</xref></td></tr><tr><td rowspan="1" colspan="1">
                  <italic>
                    <tp:taxon-name><tp:taxon-name-part taxon-name-part-type="genus" reg="Collybiopsis">Collybiopsis</tp:taxon-name-part><tp:taxon-name-part taxon-name-part-type="species" reg="ramealis">ramealis</tp:taxon-name-part></tp:taxon-name>
                  </italic>
                </td><td rowspan="1" colspan="1">Belgium</td><td rowspan="1" colspan="1">TFB13769</td><td rowspan="1" colspan="1">TENN-F-065145</td><td rowspan="1" colspan="1">
                  <ext-link xmlns:xlink="http://www.w3.org/1999/xlink" xlink:href="MN413345" ext-link-type="gen" xlink:type="simple">MN413345</ext-link>
                </td><td rowspan="1" colspan="1">
                  <ext-link xmlns:xlink="http://www.w3.org/1999/xlink" xlink:href="MN413345" ext-link-type="gen" xlink:type="simple">MN413345</ext-link>
                </td><td rowspan="1" colspan="1">Fig. <xref ref-type="fig" rid="F1">1</xref></td></tr><tr><td rowspan="1" colspan="1">
                  <italic>
                    <tp:taxon-name><tp:taxon-name-part taxon-name-part-type="genus" reg="Collybiopsis">Collybiopsis</tp:taxon-name-part><tp:taxon-name-part taxon-name-part-type="species" reg="ramealis">ramealis</tp:taxon-name-part></tp:taxon-name>
                  </italic>
                </td><td rowspan="1" colspan="1">Germany</td><td rowspan="1" colspan="1">TFB14140c1</td><td rowspan="1" colspan="1">TENN-F-067890</td><td rowspan="1" colspan="1">
                  <ext-link xmlns:xlink="http://www.w3.org/1999/xlink" xlink:href="MN413355" ext-link-type="gen" xlink:type="simple">MN413355</ext-link>
                </td><td rowspan="1" colspan="1">
                  <ext-link xmlns:xlink="http://www.w3.org/1999/xlink" xlink:href="OR500518" ext-link-type="gen" xlink:type="simple">OR500518</ext-link>
                </td><td rowspan="1" colspan="1">Fig. <xref ref-type="fig" rid="F1">1</xref></td></tr><tr><td rowspan="1" colspan="1">
                  <italic>
                    <tp:taxon-name><tp:taxon-name-part taxon-name-part-type="genus" reg="Collybiopsis">Collybiopsis</tp:taxon-name-part><tp:taxon-name-part taxon-name-part-type="species" reg="ramealis">ramealis</tp:taxon-name-part></tp:taxon-name>
                  </italic>
                </td><td rowspan="1" colspan="1">Germany</td><td rowspan="1" colspan="1">TFB14150c1</td><td rowspan="1" colspan="1">TENN-F-067900c1</td><td rowspan="1" colspan="1">
                  <ext-link xmlns:xlink="http://www.w3.org/1999/xlink" xlink:href="MN413363" ext-link-type="gen" xlink:type="simple">MN413363</ext-link>
                </td><td rowspan="1" colspan="1">
                  <ext-link xmlns:xlink="http://www.w3.org/1999/xlink" xlink:href="OR500519" ext-link-type="gen" xlink:type="simple">OR500519</ext-link>
                </td><td rowspan="1" colspan="1">Fig. <xref ref-type="fig" rid="F1">1</xref></td></tr><tr><td rowspan="1" colspan="1">
                  <italic>
                    <tp:taxon-name><tp:taxon-name-part taxon-name-part-type="genus" reg="Collybiopsis">Collybiopsis</tp:taxon-name-part><tp:taxon-name-part taxon-name-part-type="species" reg="ramealis">ramealis</tp:taxon-name-part></tp:taxon-name>
                  </italic>
                </td><td rowspan="1" colspan="1">Germany</td><td rowspan="1" colspan="1">TFB14163h1</td><td rowspan="1" colspan="1">TENN-F-067912</td><td rowspan="1" colspan="1">
                  <ext-link xmlns:xlink="http://www.w3.org/1999/xlink" xlink:href="MN413351" ext-link-type="gen" xlink:type="simple">MN413351</ext-link>
                </td><td rowspan="1" colspan="1">
                  <ext-link xmlns:xlink="http://www.w3.org/1999/xlink" xlink:href="MN413351" ext-link-type="gen" xlink:type="simple">MN413351</ext-link>
                </td><td rowspan="1" colspan="1">Fig. <xref ref-type="fig" rid="F1">1</xref></td></tr><tr><td rowspan="1" colspan="1">
                  <italic>
                    <tp:taxon-name><tp:taxon-name-part taxon-name-part-type="genus" reg="Collybiopsis">Collybiopsis</tp:taxon-name-part><tp:taxon-name-part taxon-name-part-type="species" reg="ramealis">ramealis</tp:taxon-name-part></tp:taxon-name>
                  </italic>
                </td><td rowspan="1" colspan="1">Germany</td><td rowspan="1" colspan="1">TFB14163h2</td><td rowspan="1" colspan="1">TENN-F-067913</td><td rowspan="1" colspan="1">
                  <ext-link xmlns:xlink="http://www.w3.org/1999/xlink" xlink:href="MN413352" ext-link-type="gen" xlink:type="simple">MN413352</ext-link>
                </td><td rowspan="1" colspan="1">
                  <ext-link xmlns:xlink="http://www.w3.org/1999/xlink" xlink:href="MN413352" ext-link-type="gen" xlink:type="simple">MN413352</ext-link>
                </td><td rowspan="1" colspan="1">Fig. <xref ref-type="fig" rid="F1">1</xref></td></tr><tr><td rowspan="1" colspan="1">
                  <italic>
                    <tp:taxon-name><tp:taxon-name-part taxon-name-part-type="genus" reg="Collybiopsis">Collybiopsis</tp:taxon-name-part><tp:taxon-name-part taxon-name-part-type="species" reg="ramealis">ramealis</tp:taxon-name-part></tp:taxon-name>
                  </italic>
                </td><td rowspan="1" colspan="1">Slovakia</td><td rowspan="1" colspan="1">TFB14555</td><td rowspan="1" colspan="1">TENN-F-069251</td><td rowspan="1" colspan="1">
                  <ext-link xmlns:xlink="http://www.w3.org/1999/xlink" xlink:href="MW405779" ext-link-type="gen" xlink:type="simple">MW405779</ext-link>
                </td><td rowspan="1" colspan="1">
                  <ext-link xmlns:xlink="http://www.w3.org/1999/xlink" xlink:href="MW396884" ext-link-type="gen" xlink:type="simple">MW396884</ext-link>
                </td><td rowspan="1" colspan="1">Fig. <xref ref-type="fig" rid="F1">1</xref></td></tr><tr><td rowspan="1" colspan="1">
                  <italic>
                    <tp:taxon-name><tp:taxon-name-part taxon-name-part-type="genus" reg="Collybiopsis">Collybiopsis</tp:taxon-name-part><tp:taxon-name-part taxon-name-part-type="species" reg="ramealis">ramealis</tp:taxon-name-part></tp:taxon-name>
                  </italic>
                </td><td rowspan="1" colspan="1">Slovakia</td><td rowspan="1" colspan="1">TFB14556</td><td rowspan="1" colspan="1">TENN-F-069252</td><td rowspan="1" colspan="1">
                  <ext-link xmlns:xlink="http://www.w3.org/1999/xlink" xlink:href="MN413369" ext-link-type="gen" xlink:type="simple">MN413369</ext-link>
                </td><td rowspan="1" colspan="1">
                  <ext-link xmlns:xlink="http://www.w3.org/1999/xlink" xlink:href="MN413369" ext-link-type="gen" xlink:type="simple">MN413369</ext-link>
                </td><td rowspan="1" colspan="1">Fig. <xref ref-type="fig" rid="F1">1</xref></td></tr><tr><td rowspan="1" colspan="1">
                  <italic>
                    <tp:taxon-name><tp:taxon-name-part taxon-name-part-type="genus" reg="Collybiopsis">Collybiopsis</tp:taxon-name-part><tp:taxon-name-part taxon-name-part-type="species" reg="ramealis">ramealis</tp:taxon-name-part></tp:taxon-name>
                  </italic>
                </td><td rowspan="1" colspan="1">Slovakia</td><td rowspan="1" colspan="1">TFB14559h1</td><td rowspan="1" colspan="1">TENN-F-069255h1</td><td rowspan="1" colspan="1">
                  <ext-link xmlns:xlink="http://www.w3.org/1999/xlink" xlink:href="MN413370" ext-link-type="gen" xlink:type="simple">MN413370</ext-link>
                </td><td rowspan="1" colspan="1">
                  <ext-link xmlns:xlink="http://www.w3.org/1999/xlink" xlink:href="PP430332" ext-link-type="gen" xlink:type="simple">PP430332</ext-link>
                </td><td rowspan="1" colspan="1">Fig. <xref ref-type="fig" rid="F1">1</xref></td></tr><tr><td rowspan="1" colspan="1">
                  <italic>
                    <tp:taxon-name><tp:taxon-name-part taxon-name-part-type="genus" reg="Collybiopsis">Collybiopsis</tp:taxon-name-part><tp:taxon-name-part taxon-name-part-type="species" reg="ramealis">ramealis</tp:taxon-name-part></tp:taxon-name>
                  </italic>
                </td><td rowspan="1" colspan="1">Slovakia</td><td rowspan="1" colspan="1">TFB14559h2</td><td rowspan="1" colspan="1">TENN-F-069255h2</td><td rowspan="1" colspan="1">
                  <ext-link xmlns:xlink="http://www.w3.org/1999/xlink" xlink:href="MN413371" ext-link-type="gen" xlink:type="simple">MN413371</ext-link>
                </td><td rowspan="1" colspan="1">
                  <ext-link xmlns:xlink="http://www.w3.org/1999/xlink" xlink:href="PP430332" ext-link-type="gen" xlink:type="simple">PP430332</ext-link>
                </td><td rowspan="1" colspan="1">Fig. <xref ref-type="fig" rid="F1">1</xref></td></tr><tr><td rowspan="1" colspan="1">
                  <italic>
                    <tp:taxon-name><tp:taxon-name-part taxon-name-part-type="genus" reg="Collybiopsis">Collybiopsis</tp:taxon-name-part><tp:taxon-name-part taxon-name-part-type="species" reg="readiae">readiae</tp:taxon-name-part></tp:taxon-name>
                  </italic>
                </td><td rowspan="1" colspan="1">New Zealand</td><td rowspan="1" colspan="1">TFB07571</td><td rowspan="1" colspan="1">TENN-F-053687</td><td rowspan="1" colspan="1">
                  <ext-link xmlns:xlink="http://www.w3.org/1999/xlink" xlink:href="DQ450034" ext-link-type="gen" xlink:type="simple">DQ450034</ext-link>
                </td><td rowspan="1" colspan="1">no</td><td rowspan="1" colspan="1">Fig. <xref ref-type="fig" rid="F1">1</xref></td></tr><tr><td rowspan="1" colspan="1">
                  <italic>
                    <tp:taxon-name><tp:taxon-name-part taxon-name-part-type="genus" reg="Collybiopsis">Collybiopsis</tp:taxon-name-part><tp:taxon-name-part taxon-name-part-type="species" reg="readiae">readiae</tp:taxon-name-part></tp:taxon-name>
                  </italic>
                </td><td rowspan="1" colspan="1">New Zealand: Buller District</td><td rowspan="1" colspan="1">TFB13056</td><td rowspan="1" colspan="1">TENN-F-061061</td><td rowspan="1" colspan="1">
                  <ext-link xmlns:xlink="http://www.w3.org/1999/xlink" xlink:href="KJ416244" ext-link-type="gen" xlink:type="simple">KJ416244</ext-link>
                </td><td rowspan="1" colspan="1">no</td><td rowspan="1" colspan="1">Fig. <xref ref-type="fig" rid="F1">1</xref></td></tr><tr><td rowspan="1" colspan="1">
                  <italic>
                    <tp:taxon-name><tp:taxon-name-part taxon-name-part-type="genus" reg="Collybiopsis">Collybiopsis</tp:taxon-name-part><tp:taxon-name-part taxon-name-part-type="species" reg="readiae">readiae</tp:taxon-name-part></tp:taxon-name>
                  </italic>
                </td><td rowspan="1" colspan="1">New Zealand</td><td rowspan="1" colspan="1">NA</td><td rowspan="1" colspan="1">PDD: 95844</td><td rowspan="1" colspan="1">
                  <ext-link xmlns:xlink="http://www.w3.org/1999/xlink" xlink:href="HQ533036" ext-link-type="gen" xlink:type="simple">HQ533036</ext-link>
                </td><td rowspan="1" colspan="1">no</td><td rowspan="1" colspan="1">Fig. <xref ref-type="fig" rid="F1">1</xref></td></tr><tr><td rowspan="1" colspan="1"><italic><tp:taxon-name><tp:taxon-name-part taxon-name-part-type="genus" reg="Collybiopsis">Collybiopsis</tp:taxon-name-part></tp:taxon-name></italic> sp.</td><td rowspan="1" colspan="1">Australia: Christmas Island</td><td rowspan="1" colspan="1">N.L.Bougher NLB 1292</td><td rowspan="1" colspan="1">PERTH:08827494</td><td rowspan="1" colspan="1">
                  <ext-link xmlns:xlink="http://www.w3.org/1999/xlink" xlink:href="ON715771" ext-link-type="gen" xlink:type="simple">ON715771</ext-link>
                </td><td rowspan="1" colspan="1">
                  <ext-link xmlns:xlink="http://www.w3.org/1999/xlink" xlink:href="ON715771" ext-link-type="gen" xlink:type="simple">ON715771</ext-link>
                </td><td rowspan="1" colspan="1">Fig. <xref ref-type="fig" rid="F1">1</xref></td></tr><tr><td rowspan="1" colspan="1"><italic><tp:taxon-name><tp:taxon-name-part taxon-name-part-type="genus" reg="Collybiopsis">Collybiopsis</tp:taxon-name-part></tp:taxon-name></italic> sp. (<tp:taxon-name><tp:taxon-name-part taxon-name-part-type="genus" reg="Gymnopus">Gymnopus</tp:taxon-name-part></tp:taxon-name> sp. 17)</td><td rowspan="1" colspan="1">USA: CT</td><td rowspan="1" colspan="1">TFB14334h1</td><td rowspan="1" colspan="1">TENN-F-068185</td><td rowspan="1" colspan="1">
                  <ext-link xmlns:xlink="http://www.w3.org/1999/xlink" xlink:href="KY026707" ext-link-type="gen" xlink:type="simple">KY026707</ext-link>
                </td><td rowspan="1" colspan="1">
                  <ext-link xmlns:xlink="http://www.w3.org/1999/xlink" xlink:href="KY026707" ext-link-type="gen" xlink:type="simple">KY026707</ext-link>
                </td><td rowspan="1" colspan="1">Fig. <xref ref-type="fig" rid="F1">1</xref></td></tr><tr><td rowspan="1" colspan="1"><italic><tp:taxon-name><tp:taxon-name-part taxon-name-part-type="genus" reg="Collybiopsis">Collybiopsis</tp:taxon-name-part></tp:taxon-name></italic> sp. (<tp:taxon-name><tp:taxon-name-part taxon-name-part-type="genus" reg="Gymnopus">Gymnopus</tp:taxon-name-part></tp:taxon-name> sp. 17)</td><td rowspan="1" colspan="1">USA: CT</td><td rowspan="1" colspan="1">TFB14334h2</td><td rowspan="1" colspan="1">TENN-F-068185</td><td rowspan="1" colspan="1">
                  <ext-link xmlns:xlink="http://www.w3.org/1999/xlink" xlink:href="KY026708" ext-link-type="gen" xlink:type="simple">KY026708</ext-link>
                </td><td rowspan="1" colspan="1">
                  <ext-link xmlns:xlink="http://www.w3.org/1999/xlink" xlink:href="KY026708" ext-link-type="gen" xlink:type="simple">KY026708</ext-link>
                </td><td rowspan="1" colspan="1">Fig. <xref ref-type="fig" rid="F1">1</xref></td></tr><tr><td rowspan="1" colspan="1"><italic><tp:taxon-name><tp:taxon-name-part taxon-name-part-type="genus" reg="Collybiopsis">Collybiopsis</tp:taxon-name-part></tp:taxon-name></italic> sp. “<italic><tp:taxon-name><tp:taxon-name-part taxon-name-part-type="genus" reg="Collybiopsis"/><tp:taxon-name-part taxon-name-part-type="species" reg="prolapsis">prolapsis</tp:taxon-name-part></tp:taxon-name></italic>”</td><td rowspan="1" colspan="1">USA: Georgia</td><td rowspan="1" colspan="1">TFB04800</td><td rowspan="1" colspan="1">TENN-F-051101</td><td rowspan="1" colspan="1">
                  <ext-link xmlns:xlink="http://www.w3.org/1999/xlink" xlink:href="MW396874" ext-link-type="gen" xlink:type="simple">MW396874</ext-link>
                </td><td rowspan="1" colspan="1">
                  <ext-link xmlns:xlink="http://www.w3.org/1999/xlink" xlink:href="MW396874" ext-link-type="gen" xlink:type="simple">MW396874</ext-link>
                </td><td rowspan="1" colspan="1">Figs <xref ref-type="fig" rid="F1">1</xref>, <xref ref-type="fig" rid="F2">2</xref></td></tr><tr><td rowspan="1" colspan="1"><italic><tp:taxon-name><tp:taxon-name-part taxon-name-part-type="genus" reg="Collybiopsis">Collybiopsis</tp:taxon-name-part></tp:taxon-name></italic> sp. (<italic><tp:taxon-name><tp:taxon-name-part taxon-name-part-type="genus" reg="Gymnopus">Gymnopus</tp:taxon-name-part></tp:taxon-name></italic> sp.)</td><td rowspan="1" colspan="1">USA: WV</td><td rowspan="1" colspan="1">NA</td><td rowspan="1" colspan="1">WRW05-1170</td><td rowspan="1" colspan="1">
                  <ext-link xmlns:xlink="http://www.w3.org/1999/xlink" xlink:href="KY026764" ext-link-type="gen" xlink:type="simple">KY026764</ext-link>
                </td><td rowspan="1" colspan="1">
                  <ext-link xmlns:xlink="http://www.w3.org/1999/xlink" xlink:href="KY026764" ext-link-type="gen" xlink:type="simple">KY026764</ext-link>
                </td><td rowspan="1" colspan="1">Fig. <xref ref-type="fig" rid="F1">1</xref></td></tr><tr><td rowspan="1" colspan="1"><italic><tp:taxon-name><tp:taxon-name-part taxon-name-part-type="genus" reg="Collybiopsis">Collybiopsis</tp:taxon-name-part></tp:taxon-name></italic> sp. (VC-2017f)</td><td rowspan="1" colspan="1">Brazil: Paraiba</td><td rowspan="1" colspan="1">NA</td><td rowspan="1" colspan="1">URM 90043</td><td rowspan="1" colspan="1">
                  <ext-link xmlns:xlink="http://www.w3.org/1999/xlink" xlink:href="KY321573" ext-link-type="gen" xlink:type="simple">KY321573</ext-link>
                </td><td rowspan="1" colspan="1">
                  <ext-link xmlns:xlink="http://www.w3.org/1999/xlink" xlink:href="KY321573" ext-link-type="gen" xlink:type="simple">KY321573</ext-link>
                </td><td rowspan="1" colspan="1">Figs <xref ref-type="fig" rid="F1">1</xref>, <xref ref-type="fig" rid="F2">2</xref></td></tr><tr><td rowspan="1" colspan="1"><italic><tp:taxon-name><tp:taxon-name-part taxon-name-part-type="genus" reg="Collybiopsis">Collybiopsis</tp:taxon-name-part></tp:taxon-name></italic> sp. (VC-2017f)</td><td rowspan="1" colspan="1">Brazil: Paraiba</td><td rowspan="1" colspan="1">NA</td><td rowspan="1" colspan="1">URM 90042</td><td rowspan="1" colspan="1">
                  <ext-link xmlns:xlink="http://www.w3.org/1999/xlink" xlink:href="KY321574" ext-link-type="gen" xlink:type="simple">KY321574</ext-link>
                </td><td rowspan="1" colspan="1">
                  <ext-link xmlns:xlink="http://www.w3.org/1999/xlink" xlink:href="KY321574" ext-link-type="gen" xlink:type="simple">KY321574</ext-link>
                </td><td rowspan="1" colspan="1">Figs <xref ref-type="fig" rid="F1">1</xref>, <xref ref-type="fig" rid="F2">2</xref></td></tr><tr><td rowspan="1" colspan="1"><italic><tp:taxon-name><tp:taxon-name-part taxon-name-part-type="genus" reg="Collybiopsis">Collybiopsis</tp:taxon-name-part></tp:taxon-name></italic> sp. (VC-2017f)</td><td rowspan="1" colspan="1">Brazil: Paraiba</td><td rowspan="1" colspan="1">NA</td><td rowspan="1" colspan="1">URM 90045</td><td rowspan="1" colspan="1">
                  <ext-link xmlns:xlink="http://www.w3.org/1999/xlink" xlink:href="KY321575" ext-link-type="gen" xlink:type="simple">KY321575</ext-link>
                </td><td rowspan="1" colspan="1">
                  <ext-link xmlns:xlink="http://www.w3.org/1999/xlink" xlink:href="KY321575" ext-link-type="gen" xlink:type="simple">KY321575</ext-link>
                </td><td rowspan="1" colspan="1">Figs <xref ref-type="fig" rid="F1">1</xref>, <xref ref-type="fig" rid="F2">2</xref></td></tr><tr><td rowspan="1" colspan="1"><italic><tp:taxon-name><tp:taxon-name-part taxon-name-part-type="genus" reg="Collybiopsis">Collybiopsis</tp:taxon-name-part></tp:taxon-name></italic> sp. (VC-2017f)</td><td rowspan="1" colspan="1">Brazil: Para</td><td rowspan="1" colspan="1">NA</td><td rowspan="1" colspan="1">URM 90051</td><td rowspan="1" colspan="1">
                  <ext-link xmlns:xlink="http://www.w3.org/1999/xlink" xlink:href="KY321568" ext-link-type="gen" xlink:type="simple">KY321568</ext-link>
                </td><td rowspan="1" colspan="1">
                  <ext-link xmlns:xlink="http://www.w3.org/1999/xlink" xlink:href="KY321568" ext-link-type="gen" xlink:type="simple">KY321568</ext-link>
                </td><td rowspan="1" colspan="1">Fig. <xref ref-type="fig" rid="F1">1</xref></td></tr><tr><td rowspan="1" colspan="1"><italic><tp:taxon-name><tp:taxon-name-part taxon-name-part-type="genus" reg="Collybiopsis">Collybiopsis</tp:taxon-name-part></tp:taxon-name></italic> sp. (VC-2017f)</td><td rowspan="1" colspan="1">Brazil: Para</td><td rowspan="1" colspan="1">NA</td><td rowspan="1" colspan="1">URM 90053</td><td rowspan="1" colspan="1">
                  <ext-link xmlns:xlink="http://www.w3.org/1999/xlink" xlink:href="KY321570" ext-link-type="gen" xlink:type="simple">KY321570</ext-link>
                </td><td rowspan="1" colspan="1">
                  <ext-link xmlns:xlink="http://www.w3.org/1999/xlink" xlink:href="KY321570" ext-link-type="gen" xlink:type="simple">KY321570</ext-link>
                </td><td rowspan="1" colspan="1">Fig. <xref ref-type="fig" rid="F1">1</xref></td></tr><tr><td rowspan="1" colspan="1"><italic><tp:taxon-name><tp:taxon-name-part taxon-name-part-type="genus" reg="Collybiopsis">Collybiopsis</tp:taxon-name-part></tp:taxon-name></italic> sp. Env. Samp.</td><td rowspan="1" colspan="1">USA: California</td><td rowspan="1" colspan="1">Environmental Sample</td><td rowspan="1" colspan="1">none</td><td rowspan="1" colspan="1">
                  <ext-link xmlns:xlink="http://www.w3.org/1999/xlink" xlink:href="DQ273359" ext-link-type="gen" xlink:type="simple">DQ273359</ext-link>
                </td><td rowspan="1" colspan="1">no</td><td rowspan="1" colspan="1">Fig. <xref ref-type="fig" rid="F1">1</xref></td></tr><tr><td rowspan="1" colspan="1">
                  <italic>
                    <tp:taxon-name><tp:taxon-name-part taxon-name-part-type="genus" reg="Collybiopsis">Collybiopsis</tp:taxon-name-part><tp:taxon-name-part taxon-name-part-type="species" reg="stenophylla">stenophylla</tp:taxon-name-part></tp:taxon-name>
                  </italic>
                </td><td rowspan="1" colspan="1">USA: North Carolina, Macon <tp:taxon-name><tp:taxon-name-part taxon-name-part-type="genus" reg="Collybiopsis">Co.</tp:taxon-name-part></tp:taxon-name></td><td rowspan="1" colspan="1">TFB11558</td><td rowspan="1" colspan="1">TENN-F-059443</td><td rowspan="1" colspan="1">
                  <ext-link xmlns:xlink="http://www.w3.org/1999/xlink" xlink:href="DQ450032" ext-link-type="gen" xlink:type="simple">DQ450032</ext-link>
                </td><td rowspan="1" colspan="1">no</td><td rowspan="1" colspan="1">Fig. <xref ref-type="fig" rid="F1">1</xref></td></tr><tr><td rowspan="1" colspan="1">
                  <italic>
                    <tp:taxon-name><tp:taxon-name-part taxon-name-part-type="genus" reg="Collybiopsis">Collybiopsis</tp:taxon-name-part><tp:taxon-name-part taxon-name-part-type="species" reg="stenophylla">stenophylla</tp:taxon-name-part></tp:taxon-name>
                  </italic>
                </td><td rowspan="1" colspan="1">USA: North Carolina, Macon <tp:taxon-name><tp:taxon-name-part taxon-name-part-type="genus" reg="Collybiopsis">Co.</tp:taxon-name-part></tp:taxon-name></td><td rowspan="1" colspan="1">TFB11559</td><td rowspan="1" colspan="1">TENN-F-059444</td><td rowspan="1" colspan="1">
                  <ext-link xmlns:xlink="http://www.w3.org/1999/xlink" xlink:href="DQ450033" ext-link-type="gen" xlink:type="simple">DQ450033</ext-link>
                </td><td rowspan="1" colspan="1">no</td><td rowspan="1" colspan="1">Fig. <xref ref-type="fig" rid="F1">1</xref></td></tr><tr><td rowspan="1" colspan="1">
                  <italic>
                    <tp:taxon-name><tp:taxon-name-part taxon-name-part-type="genus" reg="Collybiopsis">Collybiopsis</tp:taxon-name-part><tp:taxon-name-part taxon-name-part-type="species" reg="stenophylla">stenophylla</tp:taxon-name-part></tp:taxon-name>
                  </italic>
                </td><td rowspan="1" colspan="1">USA: Georgia</td><td rowspan="1" colspan="1">TFB04798</td><td rowspan="1" colspan="1">TENN-F-051099</td><td rowspan="1" colspan="1">
                  <ext-link xmlns:xlink="http://www.w3.org/1999/xlink" xlink:href="MN413330" ext-link-type="gen" xlink:type="simple">MN413330</ext-link>
                </td><td rowspan="1" colspan="1">
                  <ext-link xmlns:xlink="http://www.w3.org/1999/xlink" xlink:href="MW396879" ext-link-type="gen" xlink:type="simple">MW396879</ext-link>
                </td><td rowspan="1" colspan="1">Fig. <xref ref-type="fig" rid="F1">1</xref></td></tr><tr><td rowspan="1" colspan="1">
                  <italic>
                    <tp:taxon-name><tp:taxon-name-part taxon-name-part-type="genus" reg="Collybiopsis">Collybiopsis</tp:taxon-name-part><tp:taxon-name-part taxon-name-part-type="species" reg="stenophylla">stenophylla</tp:taxon-name-part></tp:taxon-name>
                  </italic>
                </td><td rowspan="1" colspan="1">Belgium</td><td rowspan="1" colspan="1">TFB13770</td><td rowspan="1" colspan="1">TENN-F-065146</td><td rowspan="1" colspan="1">
                  <ext-link xmlns:xlink="http://www.w3.org/1999/xlink" xlink:href="MN413346" ext-link-type="gen" xlink:type="simple">MN413346</ext-link>
                </td><td rowspan="1" colspan="1">
                  <ext-link xmlns:xlink="http://www.w3.org/1999/xlink" xlink:href="MW396882" ext-link-type="gen" xlink:type="simple">MW396882</ext-link>
                </td><td rowspan="1" colspan="1">Fig. <xref ref-type="fig" rid="F1">1</xref></td></tr><tr><td rowspan="1" colspan="1">
                  <italic>
                    <tp:taxon-name><tp:taxon-name-part taxon-name-part-type="genus" reg="Collybiopsis">Collybiopsis</tp:taxon-name-part><tp:taxon-name-part taxon-name-part-type="species" reg="stenophylla">stenophylla</tp:taxon-name-part></tp:taxon-name>
                  </italic>
                </td><td rowspan="1" colspan="1">USA: Tennessee, <abbrev xmlns:xlink="http://www.w3.org/1999/xlink" xlink:title="Great Smoky Mountains National Park" id="ABBRID0EAJDI" xlink:type="simple">GSMNP</abbrev></td><td rowspan="1" colspan="1">TFB13998</td><td rowspan="1" colspan="1">TENN-F-065943</td><td rowspan="1" colspan="1">
                  <ext-link xmlns:xlink="http://www.w3.org/1999/xlink" xlink:href="MN413331" ext-link-type="gen" xlink:type="simple">MN413331</ext-link>
                </td><td rowspan="1" colspan="1">
                  <ext-link xmlns:xlink="http://www.w3.org/1999/xlink" xlink:href="MW396886" ext-link-type="gen" xlink:type="simple">MW396886</ext-link>
                </td><td rowspan="1" colspan="1">Fig. <xref ref-type="fig" rid="F1">1</xref></td></tr><tr><td rowspan="1" colspan="1">
                  <italic>
                    <tp:taxon-name><tp:taxon-name-part taxon-name-part-type="genus" reg="Collybiopsis">Collybiopsis</tp:taxon-name-part><tp:taxon-name-part taxon-name-part-type="species" reg="subcyathiformis">subcyathiformis</tp:taxon-name-part></tp:taxon-name>
                  </italic>
                </td><td rowspan="1" colspan="1">Brazil: Para</td><td rowspan="1" colspan="1">NA</td><td rowspan="1" colspan="1">URM90023</td><td rowspan="1" colspan="1">
                  <ext-link xmlns:xlink="http://www.w3.org/1999/xlink" xlink:href="KY404982" ext-link-type="gen" xlink:type="simple">KY404982</ext-link>
                </td><td rowspan="1" colspan="1">
                  <ext-link xmlns:xlink="http://www.w3.org/1999/xlink" xlink:href="KY404982" ext-link-type="gen" xlink:type="simple">KY404982</ext-link>
                </td><td rowspan="1" colspan="1">Fig. <xref ref-type="fig" rid="F1">1</xref></td></tr><tr><td rowspan="1" colspan="1">
                  <italic>
                    <tp:taxon-name><tp:taxon-name-part taxon-name-part-type="genus" reg="Collybiopsis">Collybiopsis</tp:taxon-name-part><tp:taxon-name-part taxon-name-part-type="species" reg="subcyathiformis">subcyathiformis</tp:taxon-name-part></tp:taxon-name>
                  </italic>
                </td><td rowspan="1" colspan="1">Brazil: Para</td><td rowspan="1" colspan="1">NA</td><td rowspan="1" colspan="1">URM 90022RNA</td><td rowspan="1" colspan="1">
                  <ext-link xmlns:xlink="http://www.w3.org/1999/xlink" xlink:href="KY404983" ext-link-type="gen" xlink:type="simple">KY404983</ext-link>
                </td><td rowspan="1" colspan="1">
                  <ext-link xmlns:xlink="http://www.w3.org/1999/xlink" xlink:href="KY404983" ext-link-type="gen" xlink:type="simple">KY404983</ext-link>
                </td><td rowspan="1" colspan="1">Fig. <xref ref-type="fig" rid="F1">1</xref></td></tr><tr><td rowspan="1" colspan="1">
                  <italic>
                    <tp:taxon-name><tp:taxon-name-part taxon-name-part-type="genus" reg="Collybiopsis">Collybiopsis</tp:taxon-name-part><tp:taxon-name-part taxon-name-part-type="species" reg="subnuda">subnuda</tp:taxon-name-part></tp:taxon-name>
                  </italic>
                </td><td rowspan="1" colspan="1">USA: TN, <abbrev xmlns:xlink="http://www.w3.org/1999/xlink" xlink:title="Great Smoky Mountains National Park" id="ABBRID0E1NDI" xlink:type="simple">GSMNP</abbrev></td><td rowspan="1" colspan="1">TFB12577</td><td rowspan="1" colspan="1">TENN-F-061138</td><td rowspan="1" colspan="1">
                  <ext-link xmlns:xlink="http://www.w3.org/1999/xlink" xlink:href="KY026667" ext-link-type="gen" xlink:type="simple">KY026667</ext-link>
                </td><td rowspan="1" colspan="1">
                  <ext-link xmlns:xlink="http://www.w3.org/1999/xlink" xlink:href="FJ750262" ext-link-type="gen" xlink:type="simple">FJ750262</ext-link>
                </td><td rowspan="1" colspan="1">Fig. <xref ref-type="fig" rid="F1">1</xref></td></tr><tr><td rowspan="1" colspan="1">
                  <italic>
                    <tp:taxon-name><tp:taxon-name-part taxon-name-part-type="genus" reg="Collybiopsis">Collybiopsis</tp:taxon-name-part><tp:taxon-name-part taxon-name-part-type="species" reg="subnuda">subnuda</tp:taxon-name-part></tp:taxon-name>
                  </italic>
                </td><td rowspan="1" colspan="1">USA: NC, Macon <tp:taxon-name><tp:taxon-name-part taxon-name-part-type="genus" reg="Collybiopsis">Co.</tp:taxon-name-part></tp:taxon-name></td><td rowspan="1" colspan="1">TFB14043</td><td rowspan="1" colspan="1">TENN-F-065984</td><td rowspan="1" colspan="1">
                  <ext-link xmlns:xlink="http://www.w3.org/1999/xlink" xlink:href="MW396876" ext-link-type="gen" xlink:type="simple">MW396876</ext-link>
                </td><td rowspan="1" colspan="1">
                  <ext-link xmlns:xlink="http://www.w3.org/1999/xlink" xlink:href="MW396876" ext-link-type="gen" xlink:type="simple">MW396876</ext-link>
                </td><td rowspan="1" colspan="1">Fig. <xref ref-type="fig" rid="F1">1</xref></td></tr><tr><td rowspan="1" colspan="1">
                  <italic>
                    <tp:taxon-name><tp:taxon-name-part taxon-name-part-type="genus" reg="Collybiopsis">Collybiopsis</tp:taxon-name-part><tp:taxon-name-part taxon-name-part-type="species" reg="subnuda">subnuda</tp:taxon-name-part></tp:taxon-name>
                  </italic>
                </td><td rowspan="1" colspan="1">USA: WV</td><td rowspan="1" colspan="1">NA</td><td rowspan="1" colspan="1">WRW08-462</td><td rowspan="1" colspan="1">
                  <ext-link xmlns:xlink="http://www.w3.org/1999/xlink" xlink:href="KY026765" ext-link-type="gen" xlink:type="simple">KY026765</ext-link>
                </td><td rowspan="1" colspan="1">
                  <ext-link xmlns:xlink="http://www.w3.org/1999/xlink" xlink:href="KY026765" ext-link-type="gen" xlink:type="simple">KY026765</ext-link>
                </td><td rowspan="1" colspan="1">Fig. <xref ref-type="fig" rid="F1">1</xref></td></tr><tr><td rowspan="1" colspan="1"><italic><tp:taxon-name><tp:taxon-name-part taxon-name-part-type="genus" reg="Collybiopsis">Collybiopsis</tp:taxon-name-part><tp:taxon-name-part taxon-name-part-type="species" reg="trogioides">trogioides</tp:taxon-name-part></tp:taxon-name></italic> Type</td><td rowspan="1" colspan="1">Indonesia: Java</td><td rowspan="1" colspan="1">AWW51</td><td rowspan="1" colspan="1">AWW51-SFSU</td><td rowspan="1" colspan="1">
                  <ext-link xmlns:xlink="http://www.w3.org/1999/xlink" xlink:href="NR_152884" ext-link-type="gen" xlink:type="simple">NR_152884</ext-link>
                </td><td rowspan="1" colspan="1">
                  <ext-link xmlns:xlink="http://www.w3.org/1999/xlink" xlink:href="NG_228715" ext-link-type="gen" xlink:type="simple">NG_228715</ext-link>
                </td><td rowspan="1" colspan="1">Fig. <xref ref-type="fig" rid="F1">1</xref></td></tr><tr><td rowspan="1" colspan="1">
                  <italic>
                    <tp:taxon-name><tp:taxon-name-part taxon-name-part-type="genus" reg="Collybiopsis">Collybiopsis</tp:taxon-name-part><tp:taxon-name-part taxon-name-part-type="species" reg="vaillantii">vaillantii</tp:taxon-name-part></tp:taxon-name>
                  </italic>
                </td><td rowspan="1" colspan="1">USA: TN, <abbrev xmlns:xlink="http://www.w3.org/1999/xlink" xlink:title="Great Smoky Mountains National Park" id="ABBRID0EMUDI" xlink:type="simple">GSMNP</abbrev></td><td rowspan="1" colspan="1">TFB13739</td><td rowspan="1" colspan="1">TENN-F-065115</td><td rowspan="1" colspan="1">
                  <ext-link xmlns:xlink="http://www.w3.org/1999/xlink" xlink:href="KY026676" ext-link-type="gen" xlink:type="simple">KY026676</ext-link>
                </td><td rowspan="1" colspan="1">
                  <ext-link xmlns:xlink="http://www.w3.org/1999/xlink" xlink:href="KY026676" ext-link-type="gen" xlink:type="simple">KY026676</ext-link>
                </td><td rowspan="1" colspan="1">Fig. <xref ref-type="fig" rid="F1">1</xref></td></tr><tr><td rowspan="1" colspan="1">
                  <italic>
                    <tp:taxon-name><tp:taxon-name-part taxon-name-part-type="genus" reg="Collybiopsis">Collybiopsis</tp:taxon-name-part><tp:taxon-name-part taxon-name-part-type="species" reg="velosipes">velosipes</tp:taxon-name-part></tp:taxon-name>
                  </italic>
                </td><td rowspan="1" colspan="1">USA: CA</td><td rowspan="1" colspan="1">TFB09539</td><td rowspan="1" colspan="1">TENN-F-056252</td><td rowspan="1" colspan="1">
                  <ext-link xmlns:xlink="http://www.w3.org/1999/xlink" xlink:href="DQ450058" ext-link-type="gen" xlink:type="simple">DQ450058</ext-link>
                </td><td rowspan="1" colspan="1">no</td><td rowspan="1" colspan="1">Fig. <xref ref-type="fig" rid="F1">1</xref></td></tr><tr><td rowspan="1" colspan="1">
                  <italic>
                    <tp:taxon-name><tp:taxon-name-part taxon-name-part-type="genus" reg="Collybiopsis">Collybiopsis</tp:taxon-name-part><tp:taxon-name-part taxon-name-part-type="species" reg="villosipes">villosipes</tp:taxon-name-part></tp:taxon-name>
                  </italic>
                </td><td rowspan="1" colspan="1">New Zealand: Fiordland</td><td rowspan="1" colspan="1">TFB12836</td><td rowspan="1" colspan="1">TENN-F-060951</td><td rowspan="1" colspan="1">
                  <ext-link xmlns:xlink="http://www.w3.org/1999/xlink" xlink:href="KJ416255" ext-link-type="gen" xlink:type="simple">KJ416255</ext-link>
                </td><td rowspan="1" colspan="1">
                  <ext-link xmlns:xlink="http://www.w3.org/1999/xlink" xlink:href="FJ750264" ext-link-type="gen" xlink:type="simple">FJ750264</ext-link>
                </td><td rowspan="1" colspan="1">Fig. <xref ref-type="fig" rid="F1">1</xref></td></tr><tr><td rowspan="1" colspan="1">
                  <italic>
                    <tp:taxon-name><tp:taxon-name-part taxon-name-part-type="genus" reg="Collybiopsis">Collybiopsis</tp:taxon-name-part><tp:taxon-name-part taxon-name-part-type="species" reg="villosipes">villosipes</tp:taxon-name-part></tp:taxon-name>
                  </italic>
                </td><td rowspan="1" colspan="1">USA: CA</td><td rowspan="1" colspan="1">
                  <ext-link xmlns:xlink="http://www.w3.org/1999/xlink" xlink:type="simple" ext-link-type="uri" xlink:href="http://inaturalist.org/observations/2708886">inaturalist.org/observations/2708886</ext-link>
                </td><td rowspan="1" colspan="1">NA</td><td rowspan="1" colspan="1">
                  <ext-link xmlns:xlink="http://www.w3.org/1999/xlink" xlink:href="MF163171" ext-link-type="gen" xlink:type="simple">MF163171</ext-link>
                </td><td rowspan="1" colspan="1">no</td><td rowspan="1" colspan="1">Fig. <xref ref-type="fig" rid="F1">1</xref></td></tr><tr><td rowspan="1" colspan="1">
                  <italic>
                    <tp:taxon-name><tp:taxon-name-part taxon-name-part-type="genus" reg="Collybiopsis">Collybiopsis</tp:taxon-name-part><tp:taxon-name-part taxon-name-part-type="species" reg="minor">minor</tp:taxon-name-part></tp:taxon-name>
                  </italic>
                </td><td rowspan="1" colspan="1">USA: South Carolina</td><td rowspan="1" colspan="1">TFB06284</td><td rowspan="1" colspan="1">TENN-F-052933</td><td rowspan="1" colspan="1">
                  <ext-link xmlns:xlink="http://www.w3.org/1999/xlink" xlink:href="MW405778" ext-link-type="gen" xlink:type="simple">MW405778</ext-link>
                </td><td rowspan="1" colspan="1">
                  <ext-link xmlns:xlink="http://www.w3.org/1999/xlink" xlink:href="MW396881" ext-link-type="gen" xlink:type="simple">MW396881</ext-link>
                </td><td rowspan="1" colspan="1">Fig. <xref ref-type="fig" rid="F1">1</xref></td></tr><tr><td rowspan="1" colspan="1">Environmental Sample</td><td rowspan="1" colspan="1">USA: Oregon</td><td rowspan="1" colspan="1">clone FON_f09</td><td rowspan="1" colspan="1">none</td><td rowspan="1" colspan="1">
                  <ext-link xmlns:xlink="http://www.w3.org/1999/xlink" xlink:href="HM488468" ext-link-type="gen" xlink:type="simple">HM488468</ext-link>
                </td><td rowspan="1" colspan="1">no</td><td rowspan="1" colspan="1">Fig. <xref ref-type="fig" rid="F1">1</xref></td></tr><tr><td rowspan="1" colspan="1">Environmental Sample-soil</td><td rowspan="1" colspan="1">USA: Oregon</td><td rowspan="1" colspan="1">clone FON_h10</td><td rowspan="1" colspan="1">none</td><td rowspan="1" colspan="1">
                  <ext-link xmlns:xlink="http://www.w3.org/1999/xlink" xlink:href="HM488469" ext-link-type="gen" xlink:type="simple">HM488469</ext-link>
                </td><td rowspan="1" colspan="1">no</td><td rowspan="1" colspan="1">Fig. <xref ref-type="fig" rid="F1">1</xref></td></tr><tr><td rowspan="1" colspan="1">
                  <italic>
                    <tp:taxon-name><tp:taxon-name-part taxon-name-part-type="genus" reg="Gymnopanella">Gymnopanella</tp:taxon-name-part><tp:taxon-name-part taxon-name-part-type="species" reg="nothofagi">nothofagi</tp:taxon-name-part></tp:taxon-name>
                  </italic>
                </td><td rowspan="1" colspan="1">Chile: Aisen</td><td rowspan="1" colspan="1">PSL 411</td><td rowspan="1" colspan="1">SGO163624</td><td rowspan="1" colspan="1">
                  <ext-link xmlns:xlink="http://www.w3.org/1999/xlink" xlink:href="KT906426" ext-link-type="gen" xlink:type="simple">KT906426</ext-link>
                </td><td rowspan="1" colspan="1">
                  <ext-link xmlns:xlink="http://www.w3.org/1999/xlink" xlink:href="KT906426" ext-link-type="gen" xlink:type="simple">KT906426</ext-link>
                </td><td rowspan="1" colspan="1">Fig. <xref ref-type="fig" rid="F1">1</xref></td></tr><tr><td rowspan="1" colspan="1">
                  <italic>
                    <tp:taxon-name><tp:taxon-name-part taxon-name-part-type="genus" reg="Gymnopanella">Gymnopanella</tp:taxon-name-part><tp:taxon-name-part taxon-name-part-type="species" reg="nothofagi">nothofagi</tp:taxon-name-part></tp:taxon-name>
                  </italic>
                </td><td rowspan="1" colspan="1">Chile: Aisen</td><td rowspan="1" colspan="1">PSL 414</td><td rowspan="1" colspan="1">SGO163625</td><td rowspan="1" colspan="1">
                  <ext-link xmlns:xlink="http://www.w3.org/1999/xlink" xlink:href="KT906425" ext-link-type="gen" xlink:type="simple">KT906425</ext-link>
                </td><td rowspan="1" colspan="1">
                  <ext-link xmlns:xlink="http://www.w3.org/1999/xlink" xlink:href="KT906425" ext-link-type="gen" xlink:type="simple">KT906425</ext-link>
                </td><td rowspan="1" colspan="1">Fig. <xref ref-type="fig" rid="F1">1</xref></td></tr><tr><td rowspan="1" colspan="1">
                  <italic>
                    <tp:taxon-name><tp:taxon-name-part taxon-name-part-type="genus" reg="Collybiopsis">Collybiopsis</tp:taxon-name-part><tp:taxon-name-part taxon-name-part-type="species" reg="obscuroides">obscuroides</tp:taxon-name-part></tp:taxon-name>
                  </italic>
                </td><td rowspan="1" colspan="1">Sweden: Jamtland</td><td rowspan="1" colspan="1">NA</td><td rowspan="1" colspan="1">GB-0053811</td><td rowspan="1" colspan="1">
                  <ext-link xmlns:xlink="http://www.w3.org/1999/xlink" xlink:href="KX958398" ext-link-type="gen" xlink:type="simple">KX958398</ext-link>
                </td><td rowspan="1" colspan="1">
                  <ext-link xmlns:xlink="http://www.w3.org/1999/xlink" xlink:href="KX958398" ext-link-type="gen" xlink:type="simple">KX958398</ext-link>
                </td><td rowspan="1" colspan="1">Fig. <xref ref-type="fig" rid="F1">1</xref></td></tr><tr><td rowspan="1" colspan="1">
                  <italic>
                    <tp:taxon-name><tp:taxon-name-part taxon-name-part-type="genus" reg="Collybiopsis">Collybiopsis</tp:taxon-name-part><tp:taxon-name-part taxon-name-part-type="species" reg="obscuroides">obscuroides</tp:taxon-name-part></tp:taxon-name>
                  </italic>
                </td><td rowspan="1" colspan="1">Norway: Svalbard</td><td rowspan="1" colspan="1">NA</td><td rowspan="1" colspan="1">GB-0150514</td><td rowspan="1" colspan="1">
                  <ext-link xmlns:xlink="http://www.w3.org/1999/xlink" xlink:href="KX958399" ext-link-type="gen" xlink:type="simple">KX958399</ext-link>
                </td><td rowspan="1" colspan="1">
                  <ext-link xmlns:xlink="http://www.w3.org/1999/xlink" xlink:href="KX958399" ext-link-type="gen" xlink:type="simple">KX958399</ext-link>
                </td><td rowspan="1" colspan="1">Fig. <xref ref-type="fig" rid="F1">1</xref></td></tr><tr><td rowspan="1" colspan="1">
                  <italic>
                    <tp:taxon-name><tp:taxon-name-part taxon-name-part-type="genus" reg="Gymnopus">Gymnopus</tp:taxon-name-part><tp:taxon-name-part taxon-name-part-type="species" reg="peronata">peronata</tp:taxon-name-part></tp:taxon-name>
                  </italic>
                </td><td rowspan="1" colspan="1">Canada: BC</td><td rowspan="1" colspan="1">NA</td><td rowspan="1" colspan="1">UBC F28402</td><td rowspan="1" colspan="1">
                  <ext-link xmlns:xlink="http://www.w3.org/1999/xlink" xlink:href="KP454027" ext-link-type="gen" xlink:type="simple">KP454027</ext-link>
                </td><td rowspan="1" colspan="1">no</td><td rowspan="1" colspan="1">Fig. <xref ref-type="fig" rid="F1">1</xref></td></tr><tr><td rowspan="1" colspan="1"><italic><tp:taxon-name><tp:taxon-name-part taxon-name-part-type="genus" reg="Gymnopus">Gymnopus</tp:taxon-name-part></tp:taxon-name></italic> sp. (VC-2017k)</td><td rowspan="1" colspan="1">Brazil: Paraiba</td><td rowspan="1" colspan="1">NA</td><td rowspan="1" colspan="1">URM 90054</td><td rowspan="1" colspan="1">
                  <ext-link xmlns:xlink="http://www.w3.org/1999/xlink" xlink:href="KY404984" ext-link-type="gen" xlink:type="simple">KY404984</ext-link>
                </td><td rowspan="1" colspan="1">
                  <ext-link xmlns:xlink="http://www.w3.org/1999/xlink" xlink:href="KY404978" ext-link-type="gen" xlink:type="simple">KY404978</ext-link>
                </td><td rowspan="1" colspan="1">Fig. <xref ref-type="fig" rid="F1">1</xref></td></tr><tr><td rowspan="1" colspan="1"><tp:taxon-name><tp:taxon-name-part taxon-name-part-type="genus" reg="Gymnopus">Gymnopus</tp:taxon-name-part></tp:taxon-name> sp.</td><td rowspan="1" colspan="1">Japan: Okinawa</td><td rowspan="1" colspan="1">Ns8-1</td><td rowspan="1" colspan="1">none</td><td rowspan="1" colspan="1">
                  <ext-link xmlns:xlink="http://www.w3.org/1999/xlink" xlink:href="LC504922" ext-link-type="gen" xlink:type="simple">LC504922</ext-link>
                </td><td rowspan="1" colspan="1">no</td><td rowspan="1" colspan="1">Fig. <xref ref-type="fig" rid="F1">1</xref></td></tr><tr><td rowspan="1" colspan="1"><tp:taxon-name><tp:taxon-name-part taxon-name-part-type="genus" reg="Gymnopus">Gymnopus</tp:taxon-name-part></tp:taxon-name> sp. (root sample)</td><td rowspan="1" colspan="1">Sweden</td><td rowspan="1" colspan="1">olrim406</td><td rowspan="1" colspan="1">none</td><td rowspan="1" colspan="1">
                  <ext-link xmlns:xlink="http://www.w3.org/1999/xlink" xlink:href="KY352520" ext-link-type="gen" xlink:type="simple">KY352520</ext-link>
                </td><td rowspan="1" colspan="1">no</td><td rowspan="1" colspan="1">Fig. <xref ref-type="fig" rid="F1">1</xref></td></tr><tr><td rowspan="1" colspan="1"><italic><tp:taxon-name><tp:taxon-name-part taxon-name-part-type="genus" reg="Gymnopus">Gymnopus</tp:taxon-name-part></tp:taxon-name></italic> sp.</td><td rowspan="1" colspan="1">USA: MS, Boston Harbor Islands</td><td rowspan="1" colspan="1">BHI-F523a</td><td rowspan="1" colspan="1">FH:BHI-F523a</td><td rowspan="1" colspan="1">
                  <ext-link xmlns:xlink="http://www.w3.org/1999/xlink" xlink:href="MF161290" ext-link-type="gen" xlink:type="simple">MF161290</ext-link>
                </td><td rowspan="1" colspan="1">no</td><td rowspan="1" colspan="1">Fig. <xref ref-type="fig" rid="F1">1</xref></td></tr><tr><td rowspan="1" colspan="1"><italic><tp:taxon-name><tp:taxon-name-part taxon-name-part-type="genus" reg="Gymnopus">Gymnopus</tp:taxon-name-part></tp:taxon-name></italic> sp. (Not in <tp:taxon-name><tp:taxon-name-part taxon-name-part-type="genus" reg="Collybiopsis">Collybiopsis</tp:taxon-name-part></tp:taxon-name> paper)</td><td rowspan="1" colspan="1">Costa Rica</td><td rowspan="1" colspan="1">TFB10494</td><td rowspan="1" colspan="1">TENN-F-058602</td><td rowspan="1" colspan="1">
                  <ext-link xmlns:xlink="http://www.w3.org/1999/xlink" xlink:href="KY026660" ext-link-type="gen" xlink:type="simple">KY026660</ext-link>
                </td><td rowspan="1" colspan="1">no</td><td rowspan="1" colspan="1">Fig. <xref ref-type="fig" rid="F1">1</xref></td></tr><tr><td rowspan="1" colspan="1"><tp:taxon-name><tp:taxon-name-part taxon-name-part-type="family">Marasmiaceae</tp:taxon-name-part></tp:taxon-name> sp.</td><td rowspan="1" colspan="1">USA: FL</td><td rowspan="1" colspan="1">NA</td><td rowspan="1" colspan="1">FLAS-F-69007</td><td rowspan="1" colspan="1">
                  <ext-link xmlns:xlink="http://www.w3.org/1999/xlink" xlink:href="OP163218" ext-link-type="gen" xlink:type="simple">OP163218</ext-link>
                </td><td rowspan="1" colspan="1">no</td><td rowspan="1" colspan="1">Fig. <xref ref-type="fig" rid="F1">1</xref></td></tr><tr><td rowspan="1" colspan="1"><italic><tp:taxon-name><tp:taxon-name-part taxon-name-part-type="genus" reg="Marasmiellis">Marasmiellis</tp:taxon-name-part></tp:taxon-name></italic> sp.</td><td rowspan="1" colspan="1">USA: Arkansas</td><td rowspan="1" colspan="1">RA7L5-13a (leaf litter)</td><td rowspan="1" colspan="1">none</td><td rowspan="1" colspan="1">
                  <ext-link xmlns:xlink="http://www.w3.org/1999/xlink" xlink:href="MK234195" ext-link-type="gen" xlink:type="simple">MK234195</ext-link>
                </td><td rowspan="1" colspan="1">no</td><td rowspan="1" colspan="1">Figs <xref ref-type="fig" rid="F1">1</xref>, <xref ref-type="fig" rid="F2">2</xref></td></tr><tr><td rowspan="1" colspan="1">
                  <italic>
                    <tp:taxon-name><tp:taxon-name-part taxon-name-part-type="genus" reg="Marasmiellus">Marasmiellus</tp:taxon-name-part><tp:taxon-name-part taxon-name-part-type="species" reg="foliiphila">foliiphila</tp:taxon-name-part></tp:taxon-name>
                  </italic>
                </td><td rowspan="1" colspan="1">India</td><td rowspan="1" colspan="1">none</td><td rowspan="1" colspan="1">CUH AM090</td><td rowspan="1" colspan="1">
                  <ext-link xmlns:xlink="http://www.w3.org/1999/xlink" xlink:href="KP317637" ext-link-type="gen" xlink:type="simple">KP317637</ext-link>
                </td><td rowspan="1" colspan="1">no</td><td rowspan="1" colspan="1">Fig. <xref ref-type="fig" rid="F1">1</xref></td></tr><tr><td rowspan="1" colspan="1">
                  <italic>
                    <tp:taxon-name><tp:taxon-name-part taxon-name-part-type="genus" reg="Marasmiellus">Marasmiellus</tp:taxon-name-part><tp:taxon-name-part taxon-name-part-type="species" reg="foliiphila">foliiphila</tp:taxon-name-part></tp:taxon-name>
                  </italic>
                </td><td rowspan="1" colspan="1">India</td><td rowspan="1" colspan="1">none</td><td rowspan="1" colspan="1">CUH AM101</td><td rowspan="1" colspan="1">
                  <ext-link xmlns:xlink="http://www.w3.org/1999/xlink" xlink:href="KP317638" ext-link-type="gen" xlink:type="simple">KP317638</ext-link>
                </td><td rowspan="1" colspan="1">no</td><td rowspan="1" colspan="1">Fig. <xref ref-type="fig" rid="F1">1</xref></td></tr><tr><td rowspan="1" colspan="1"><italic><tp:taxon-name><tp:taxon-name-part taxon-name-part-type="genus" reg="Marasmiellus">Marasmiellus</tp:taxon-name-part></tp:taxon-name></italic> sp.</td><td rowspan="1" colspan="1">Mexico: Oaxaca</td><td rowspan="1" colspan="1">P196 (soil)</td><td rowspan="1" colspan="1">NA</td><td rowspan="1" colspan="1">
                  <ext-link xmlns:xlink="http://www.w3.org/1999/xlink" xlink:href="KR135355" ext-link-type="gen" xlink:type="simple">KR135355</ext-link>
                </td><td rowspan="1" colspan="1">no</td><td rowspan="1" colspan="1">Fig. <xref ref-type="fig" rid="F1">1</xref></td></tr><tr><td rowspan="1" colspan="1"><italic><tp:taxon-name><tp:taxon-name-part taxon-name-part-type="genus" reg="Marasmiellus">Marasmiellus</tp:taxon-name-part></tp:taxon-name></italic> sp.</td><td rowspan="1" colspan="1">USA:</td><td rowspan="1" colspan="1">14147</td><td rowspan="1" colspan="1">NA</td><td rowspan="1" colspan="1">
                  <ext-link xmlns:xlink="http://www.w3.org/1999/xlink" xlink:href="MW023100" ext-link-type="gen" xlink:type="simple">MW023100</ext-link>
                </td><td rowspan="1" colspan="1">no</td><td rowspan="1" colspan="1">Fig. <xref ref-type="fig" rid="F1">1</xref></td></tr><tr><td rowspan="1" colspan="1">
                  <italic>
                    <tp:taxon-name><tp:taxon-name-part taxon-name-part-type="genus" reg="Mycetinis">Mycetinis</tp:taxon-name-part><tp:taxon-name-part taxon-name-part-type="species" reg="copelandii">copelandii</tp:taxon-name-part></tp:taxon-name>
                  </italic>
                </td><td rowspan="1" colspan="1">USA: CA</td><td rowspan="1" colspan="1">TFB08084h1</td><td rowspan="1" colspan="1">TENN-F-55408 haplotype h1</td><td rowspan="1" colspan="1">
                  <ext-link xmlns:xlink="http://www.w3.org/1999/xlink" xlink:href="KY696750" ext-link-type="gen" xlink:type="simple">KY696750</ext-link>
                </td><td rowspan="1" colspan="1">
                  <ext-link xmlns:xlink="http://www.w3.org/1999/xlink" xlink:href="KY696750" ext-link-type="gen" xlink:type="simple">KY696750</ext-link>
                </td><td rowspan="1" colspan="1">Fig. <xref ref-type="fig" rid="F1">1</xref></td></tr><tr><td rowspan="1" colspan="1">
                  <italic>
                    <tp:taxon-name><tp:taxon-name-part taxon-name-part-type="genus" reg="Mycetinis">Mycetinis</tp:taxon-name-part><tp:taxon-name-part taxon-name-part-type="species" reg="copelandii">copelandii</tp:taxon-name-part></tp:taxon-name>
                  </italic>
                </td><td rowspan="1" colspan="1">USA: CA</td><td rowspan="1" colspan="1">TFB08084h2</td><td rowspan="1" colspan="1">TENN-F-55408 haplotype h2</td><td rowspan="1" colspan="1">
                  <ext-link xmlns:xlink="http://www.w3.org/1999/xlink" xlink:href="KY696751" ext-link-type="gen" xlink:type="simple">KY696751</ext-link>
                </td><td rowspan="1" colspan="1">
                  <ext-link xmlns:xlink="http://www.w3.org/1999/xlink" xlink:href="KY696751" ext-link-type="gen" xlink:type="simple">KY696751</ext-link>
                </td><td rowspan="1" colspan="1">Fig. <xref ref-type="fig" rid="F1">1</xref></td></tr><tr><td rowspan="1" colspan="1">
                  <italic>
                    <tp:taxon-name><tp:taxon-name-part taxon-name-part-type="genus" reg="Mycetinis">Mycetinis</tp:taxon-name-part><tp:taxon-name-part taxon-name-part-type="species" reg="kallioneus">kallioneus</tp:taxon-name-part></tp:taxon-name>
                  </italic>
                </td><td rowspan="1" colspan="1">Norway: Svalvard</td><td rowspan="1" colspan="1">NA</td><td rowspan="1" colspan="1">GB-0150513</td><td rowspan="1" colspan="1">
                  <ext-link xmlns:xlink="http://www.w3.org/1999/xlink" xlink:href="KX958397" ext-link-type="gen" xlink:type="simple">KX958397</ext-link>
                </td><td rowspan="1" colspan="1">
                  <ext-link xmlns:xlink="http://www.w3.org/1999/xlink" xlink:href="KX958397" ext-link-type="gen" xlink:type="simple">KX958397</ext-link>
                </td><td rowspan="1" colspan="1">Fig. <xref ref-type="fig" rid="F1">1</xref></td></tr><tr><td rowspan="1" colspan="1">
                  <italic>
                    <tp:taxon-name><tp:taxon-name-part taxon-name-part-type="genus" reg="Mycetinis">Mycetinis</tp:taxon-name-part><tp:taxon-name-part taxon-name-part-type="species" reg="opacus">opacus</tp:taxon-name-part></tp:taxon-name>
                  </italic>
                </td><td rowspan="1" colspan="1">USA: MS</td><td rowspan="1" colspan="1">TFB14490h1</td><td rowspan="1" colspan="1">TENN-F-069200 h1</td><td rowspan="1" colspan="1">
                  <ext-link xmlns:xlink="http://www.w3.org/1999/xlink" xlink:href="KY696768" ext-link-type="gen" xlink:type="simple">KY696768</ext-link>
                </td><td rowspan="1" colspan="1">
                  <ext-link xmlns:xlink="http://www.w3.org/1999/xlink" xlink:href="KY696768" ext-link-type="gen" xlink:type="simple">KY696768</ext-link>
                </td><td rowspan="1" colspan="1">Fig. <xref ref-type="fig" rid="F1">1</xref></td></tr><tr><td rowspan="1" colspan="1">
                  <italic>
                    <tp:taxon-name><tp:taxon-name-part taxon-name-part-type="genus" reg="Mycetinis">Mycetinis</tp:taxon-name-part><tp:taxon-name-part taxon-name-part-type="species" reg="opacus">opacus</tp:taxon-name-part></tp:taxon-name>
                  </italic>
                </td><td rowspan="1" colspan="1">USA: MS</td><td rowspan="1" colspan="1">TFB14490h2</td><td rowspan="1" colspan="1">TENN-F-069200 h2</td><td rowspan="1" colspan="1">
                  <ext-link xmlns:xlink="http://www.w3.org/1999/xlink" xlink:href="KY696769" ext-link-type="gen" xlink:type="simple">KY696769</ext-link>
                </td><td rowspan="1" colspan="1">
                  <ext-link xmlns:xlink="http://www.w3.org/1999/xlink" xlink:href="KY696769" ext-link-type="gen" xlink:type="simple">KY696769</ext-link>
                </td><td rowspan="1" colspan="1">Fig. <xref ref-type="fig" rid="F1">1</xref></td></tr><tr><td rowspan="1" colspan="1">
                  <italic>
                    <tp:taxon-name><tp:taxon-name-part taxon-name-part-type="genus" reg="Mycetinis">Mycetinis</tp:taxon-name-part><tp:taxon-name-part taxon-name-part-type="species" reg="salalis">salalis</tp:taxon-name-part></tp:taxon-name>
                  </italic>
                </td><td rowspan="1" colspan="1">Canada: BC, Vancouver Island</td><td rowspan="1" colspan="1">NA</td><td rowspan="1" colspan="1">DAOM:175251</td><td rowspan="1" colspan="1">
                  <ext-link xmlns:xlink="http://www.w3.org/1999/xlink" xlink:href="KX752265" ext-link-type="gen" xlink:type="simple">KX752265</ext-link>
                </td><td rowspan="1" colspan="1">
                  <ext-link xmlns:xlink="http://www.w3.org/1999/xlink" xlink:href="KX752265" ext-link-type="gen" xlink:type="simple">KX752265</ext-link>
                </td><td rowspan="1" colspan="1">Fig. <xref ref-type="fig" rid="F1">1</xref></td></tr><tr><td rowspan="1" colspan="1">
                  <italic>
                    <tp:taxon-name><tp:taxon-name-part taxon-name-part-type="genus" reg="Mycetinis">Mycetinis</tp:taxon-name-part><tp:taxon-name-part taxon-name-part-type="species" reg="scorodonius">scorodonius</tp:taxon-name-part></tp:taxon-name>
                  </italic>
                </td><td rowspan="1" colspan="1">Sweden</td><td rowspan="1" colspan="1">TFB03785</td><td rowspan="1" colspan="1">TENN-F-050522</td><td rowspan="1" colspan="1">
                  <ext-link xmlns:xlink="http://www.w3.org/1999/xlink" xlink:href="KY696731" ext-link-type="gen" xlink:type="simple">KY696731</ext-link>
                </td><td rowspan="1" colspan="1">
                  <ext-link xmlns:xlink="http://www.w3.org/1999/xlink" xlink:href="KY696731" ext-link-type="gen" xlink:type="simple">KY696731</ext-link>
                </td><td rowspan="1" colspan="1">Fig. <xref ref-type="fig" rid="F1">1</xref></td></tr><tr><td rowspan="1" colspan="1">
                  <italic>
                    <tp:taxon-name><tp:taxon-name-part taxon-name-part-type="genus" reg="Mycetinis">Mycetinis</tp:taxon-name-part><tp:taxon-name-part taxon-name-part-type="species" reg="scorodonius">scorodonius</tp:taxon-name-part></tp:taxon-name>
                  </italic>
                </td><td rowspan="1" colspan="1">USA: NC</td><td rowspan="1" colspan="1">TFB03071</td><td rowspan="1" colspan="1">TENN-F-050689</td><td rowspan="1" colspan="1">
                  <ext-link xmlns:xlink="http://www.w3.org/1999/xlink" xlink:href="KY696733" ext-link-type="gen" xlink:type="simple">KY696733</ext-link>
                </td><td rowspan="1" colspan="1">
                  <ext-link xmlns:xlink="http://www.w3.org/1999/xlink" xlink:href="KY696733" ext-link-type="gen" xlink:type="simple">KY696733</ext-link>
                </td><td rowspan="1" colspan="1">Fig. <xref ref-type="fig" rid="F1">1</xref></td></tr><tr><td rowspan="1" colspan="1">
                  <italic>
                    <tp:taxon-name><tp:taxon-name-part taxon-name-part-type="genus" reg="Mycetinis">Mycetinis</tp:taxon-name-part><tp:taxon-name-part taxon-name-part-type="species" reg="scorodonius">scorodonius</tp:taxon-name-part></tp:taxon-name>
                  </italic>
                </td><td rowspan="1" colspan="1">USA: TN, <abbrev xmlns:xlink="http://www.w3.org/1999/xlink" xlink:title="Great Smoky Mountains National Park" id="ABBRID0EVABK" xlink:type="simple">GSMNP</abbrev></td><td rowspan="1" colspan="1">TFB03708</td><td rowspan="1" colspan="1">TENN-F-050696</td><td rowspan="1" colspan="1">
                  <ext-link xmlns:xlink="http://www.w3.org/1999/xlink" xlink:href="KY696734" ext-link-type="gen" xlink:type="simple">KY696734</ext-link>
                </td><td rowspan="1" colspan="1">
                  <ext-link xmlns:xlink="http://www.w3.org/1999/xlink" xlink:href="KY696734" ext-link-type="gen" xlink:type="simple">KY696734</ext-link>
                </td><td rowspan="1" colspan="1">Fig. <xref ref-type="fig" rid="F1">1</xref></td></tr><tr><td rowspan="1" colspan="1">
                  <italic>
                    <tp:taxon-name><tp:taxon-name-part taxon-name-part-type="genus" reg="Mycetinis">Mycetinis</tp:taxon-name-part><tp:taxon-name-part taxon-name-part-type="species" reg="scorodonius">scorodonius</tp:taxon-name-part></tp:taxon-name>
                  </italic>
                </td><td rowspan="1" colspan="1">Canada: Nova Scotia</td><td rowspan="1" colspan="1">TFB05031</td><td rowspan="1" colspan="1">TENN-F-051442</td><td rowspan="1" colspan="1">
                  <ext-link xmlns:xlink="http://www.w3.org/1999/xlink" xlink:href="KY696739" ext-link-type="gen" xlink:type="simple">KY696739</ext-link>
                </td><td rowspan="1" colspan="1">
                  <ext-link xmlns:xlink="http://www.w3.org/1999/xlink" xlink:href="KY696739" ext-link-type="gen" xlink:type="simple">KY696739</ext-link>
                </td><td rowspan="1" colspan="1">Fig. <xref ref-type="fig" rid="F1">1</xref></td></tr><tr><td rowspan="1" colspan="1">
                  <italic>
                    <tp:taxon-name><tp:taxon-name-part taxon-name-part-type="genus" reg="Mycetinis">Mycetinis</tp:taxon-name-part><tp:taxon-name-part taxon-name-part-type="species" reg="scorodonius">scorodonius</tp:taxon-name-part></tp:taxon-name>
                  </italic>
                </td><td rowspan="1" colspan="1">USA: NY</td><td rowspan="1" colspan="1">TFB04969</td><td rowspan="1" colspan="1">TENN-F-053466</td><td rowspan="1" colspan="1">
                  <ext-link xmlns:xlink="http://www.w3.org/1999/xlink" xlink:href="KY696741" ext-link-type="gen" xlink:type="simple">KY696741</ext-link>
                </td><td rowspan="1" colspan="1">
                  <ext-link xmlns:xlink="http://www.w3.org/1999/xlink" xlink:href="KY696741" ext-link-type="gen" xlink:type="simple">KY696741</ext-link>
                </td><td rowspan="1" colspan="1">Fig. <xref ref-type="fig" rid="F1">1</xref></td></tr><tr><td rowspan="1" colspan="1">
                  <italic>
                    <tp:taxon-name><tp:taxon-name-part taxon-name-part-type="genus" reg="Mycetinis">Mycetinis</tp:taxon-name-part><tp:taxon-name-part taxon-name-part-type="species" reg="scorodonius">scorodonius</tp:taxon-name-part></tp:taxon-name>
                  </italic>
                </td><td rowspan="1" colspan="1">Canada: Nova Scotia</td><td rowspan="1" colspan="1">TFB05025</td><td rowspan="1" colspan="1">TENN-F-053467</td><td rowspan="1" colspan="1">
                  <ext-link xmlns:xlink="http://www.w3.org/1999/xlink" xlink:href="KY696742" ext-link-type="gen" xlink:type="simple">KY696742</ext-link>
                </td><td rowspan="1" colspan="1">
                  <ext-link xmlns:xlink="http://www.w3.org/1999/xlink" xlink:href="KY696742" ext-link-type="gen" xlink:type="simple">KY696742</ext-link>
                </td><td rowspan="1" colspan="1">Fig. <xref ref-type="fig" rid="F1">1</xref></td></tr><tr><td rowspan="1" colspan="1">
                  <italic>
                    <tp:taxon-name><tp:taxon-name-part taxon-name-part-type="genus" reg="Mycetinis">Mycetinis</tp:taxon-name-part><tp:taxon-name-part taxon-name-part-type="species" reg="scorodonius">scorodonius</tp:taxon-name-part></tp:taxon-name>
                  </italic>
                </td><td rowspan="1" colspan="1">USA: NT</td><td rowspan="1" colspan="1">TFB04939</td><td rowspan="1" colspan="1">TENN-F-053471</td><td rowspan="1" colspan="1">
                  <ext-link xmlns:xlink="http://www.w3.org/1999/xlink" xlink:href="KY696746" ext-link-type="gen" xlink:type="simple">KY696746</ext-link>
                </td><td rowspan="1" colspan="1">
                  <ext-link xmlns:xlink="http://www.w3.org/1999/xlink" xlink:href="KY696746" ext-link-type="gen" xlink:type="simple">KY696746</ext-link>
                </td><td rowspan="1" colspan="1">Fig. <xref ref-type="fig" rid="F1">1</xref></td></tr><tr><td rowspan="1" colspan="1">
                  <italic>
                    <tp:taxon-name><tp:taxon-name-part taxon-name-part-type="genus" reg="Mycetinis">Mycetinis</tp:taxon-name-part><tp:taxon-name-part taxon-name-part-type="species" reg="scorodonius">scorodonius</tp:taxon-name-part></tp:taxon-name>
                  </italic>
                </td><td rowspan="1" colspan="1">USA: ME</td><td rowspan="1" colspan="1">TFB05005</td><td rowspan="1" colspan="1">TENN-F-053474</td><td rowspan="1" colspan="1">
                  <ext-link xmlns:xlink="http://www.w3.org/1999/xlink" xlink:href="KY696748" ext-link-type="gen" xlink:type="simple">KY696748</ext-link>
                </td><td rowspan="1" colspan="1">
                  <ext-link xmlns:xlink="http://www.w3.org/1999/xlink" xlink:href="KY696748" ext-link-type="gen" xlink:type="simple">KY696748</ext-link>
                </td><td rowspan="1" colspan="1">Fig. <xref ref-type="fig" rid="F1">1</xref></td></tr><tr><td rowspan="1" colspan="1">
                  <italic>
                    <tp:taxon-name><tp:taxon-name-part taxon-name-part-type="genus" reg="Paramycetinis">Paramycetinis</tp:taxon-name-part><tp:taxon-name-part taxon-name-part-type="species" reg="austrobrevipes">austrobrevipes</tp:taxon-name-part></tp:taxon-name>
                  </italic>
                </td><td rowspan="1" colspan="1">Australia: Tasmania</td><td rowspan="1" colspan="1">TFB03585</td><td rowspan="1" colspan="1">TENN-F-053181</td><td rowspan="1" colspan="1">
                  <ext-link xmlns:xlink="http://www.w3.org/1999/xlink" xlink:href="KY026638" ext-link-type="gen" xlink:type="simple">KY026638</ext-link>
                </td><td rowspan="1" colspan="1">
                  <ext-link xmlns:xlink="http://www.w3.org/1999/xlink" xlink:href="KY026638" ext-link-type="gen" xlink:type="simple">KY026638</ext-link>
                </td><td rowspan="1" colspan="1">Fig. <xref ref-type="fig" rid="F1">1</xref></td></tr><tr><td rowspan="1" colspan="1">
                  <italic>
                    <tp:taxon-name><tp:taxon-name-part taxon-name-part-type="genus" reg="Paramycetinis">Paramycetinis</tp:taxon-name-part><tp:taxon-name-part taxon-name-part-type="species" reg="austrobrevipes">austrobrevipes</tp:taxon-name-part></tp:taxon-name>
                  </italic>
                </td><td rowspan="1" colspan="1">Australia: Tasmania</td><td rowspan="1" colspan="1">TFB03591</td><td rowspan="1" colspan="1">TENN-F-053146</td><td rowspan="1" colspan="1">
                  <ext-link xmlns:xlink="http://www.w3.org/1999/xlink" xlink:href="KY026637" ext-link-type="gen" xlink:type="simple">KY026637</ext-link>
                </td><td rowspan="1" colspan="1">
                  <ext-link xmlns:xlink="http://www.w3.org/1999/xlink" xlink:href="KY026637" ext-link-type="gen" xlink:type="simple">KY026637</ext-link>
                </td><td rowspan="1" colspan="1">Fig. <xref ref-type="fig" rid="F1">1</xref></td></tr><tr><td rowspan="1" colspan="1"><italic><tp:taxon-name><tp:taxon-name-part taxon-name-part-type="genus" reg="Paramycetinis">Paramycetinis</tp:taxon-name-part><tp:taxon-name-part taxon-name-part-type="species" reg="austrobrevipes">austrobrevipes</tp:taxon-name-part></tp:taxon-name></italic> Type</td><td rowspan="1" colspan="1">Australia: Tasmania</td><td rowspan="1" colspan="1">TFB04033</td><td rowspan="1" colspan="1">TENN-F-050135</td><td rowspan="1" colspan="1">
                  <ext-link xmlns:xlink="http://www.w3.org/1999/xlink" xlink:href="KY026622" ext-link-type="gen" xlink:type="simple">KY026622</ext-link>
                </td><td rowspan="1" colspan="1">
                  <ext-link xmlns:xlink="http://www.w3.org/1999/xlink" xlink:href="KY026622" ext-link-type="gen" xlink:type="simple">KY026622</ext-link>
                </td><td rowspan="1" colspan="1">Fig. <xref ref-type="fig" rid="F1">1</xref></td></tr><tr><td rowspan="1" colspan="1"><italic><tp:taxon-name><tp:taxon-name-part taxon-name-part-type="genus" reg="Paramycetinis">Paramycetinis</tp:taxon-name-part><tp:taxon-name-part taxon-name-part-type="species" reg="caulocystidiatus">caulocystidiatus</tp:taxon-name-part></tp:taxon-name></italic> Type</td><td rowspan="1" colspan="1">New Zealand</td><td rowspan="1" colspan="1">TFB07148</td><td rowspan="1" colspan="1">TENN-F-054050</td><td rowspan="1" colspan="1">
                  <ext-link xmlns:xlink="http://www.w3.org/1999/xlink" xlink:href="KY026645" ext-link-type="gen" xlink:type="simple">KY026645</ext-link>
                </td><td rowspan="1" colspan="1">
                  <ext-link xmlns:xlink="http://www.w3.org/1999/xlink" xlink:href="KY026645" ext-link-type="gen" xlink:type="simple">KY026645</ext-link>
                </td><td rowspan="1" colspan="1">Fig. <xref ref-type="fig" rid="F1">1</xref></td></tr><tr><td rowspan="1" colspan="1">
                  <italic>
                    <tp:taxon-name><tp:taxon-name-part taxon-name-part-type="genus" reg="Paramycetinis">Paramycetinis</tp:taxon-name-part><tp:taxon-name-part taxon-name-part-type="species" reg="caulocystidiatus">caulocystidiatus</tp:taxon-name-part></tp:taxon-name>
                  </italic>
                </td><td rowspan="1" colspan="1">New Zealand</td><td rowspan="1" colspan="1">TFB07572</td><td rowspan="1" colspan="1">TENN-F-053683</td><td rowspan="1" colspan="1">
                  <ext-link xmlns:xlink="http://www.w3.org/1999/xlink" xlink:href="KY026642" ext-link-type="gen" xlink:type="simple">KY026642</ext-link>
                </td><td rowspan="1" colspan="1">
                  <ext-link xmlns:xlink="http://www.w3.org/1999/xlink" xlink:href="KY026642" ext-link-type="gen" xlink:type="simple">KY026642</ext-link>
                </td><td rowspan="1" colspan="1">Fig. <xref ref-type="fig" rid="F1">1</xref></td></tr><tr><td rowspan="1" colspan="1">
                  <italic>
                    <tp:taxon-name><tp:taxon-name-part taxon-name-part-type="genus" reg="Paramycetinis">Paramycetinis</tp:taxon-name-part><tp:taxon-name-part taxon-name-part-type="species" reg="caulocystidiatus">caulocystidiatus</tp:taxon-name-part></tp:taxon-name>
                  </italic>
                </td><td rowspan="1" colspan="1">New Zealand</td><td rowspan="1" colspan="1">TFB07588</td><td rowspan="1" colspan="1">TENN-F-053721</td><td rowspan="1" colspan="1">
                  <ext-link xmlns:xlink="http://www.w3.org/1999/xlink" xlink:href="KY026643" ext-link-type="gen" xlink:type="simple">KY026643</ext-link>
                </td><td rowspan="1" colspan="1">
                  <ext-link xmlns:xlink="http://www.w3.org/1999/xlink" xlink:href="KY026643" ext-link-type="gen" xlink:type="simple">KY026643</ext-link>
                </td><td rowspan="1" colspan="1">Fig. <xref ref-type="fig" rid="F1">1</xref></td></tr><tr><td rowspan="1" colspan="1">
                  <italic>
                    <tp:taxon-name><tp:taxon-name-part taxon-name-part-type="genus" reg="Paramycetinis">Paramycetinis</tp:taxon-name-part><tp:taxon-name-part taxon-name-part-type="species" reg="caulocystidiatus">caulocystidiatus</tp:taxon-name-part></tp:taxon-name>
                  </italic>
                </td><td rowspan="1" colspan="1">New Zealand</td><td rowspan="1" colspan="1">TFB07589</td><td rowspan="1" colspan="1">TENN-F-053725</td><td rowspan="1" colspan="1">
                  <ext-link xmlns:xlink="http://www.w3.org/1999/xlink" xlink:href="KY026644" ext-link-type="gen" xlink:type="simple">KY026644</ext-link>
                </td><td rowspan="1" colspan="1">
                  <ext-link xmlns:xlink="http://www.w3.org/1999/xlink" xlink:href="KY026644" ext-link-type="gen" xlink:type="simple">KY026644</ext-link>
                </td><td rowspan="1" colspan="1">Fig. <xref ref-type="fig" rid="F1">1</xref></td></tr><tr><td rowspan="1" colspan="1">
                  <italic>
                    <tp:taxon-name><tp:taxon-name-part taxon-name-part-type="genus" reg="Collybiopsis">Collybiopsis</tp:taxon-name-part><tp:taxon-name-part taxon-name-part-type="species" reg="melanopus">melanopus</tp:taxon-name-part></tp:taxon-name>
                  </italic>
                </td><td rowspan="1" colspan="1">Not Indicated</td><td rowspan="1" colspan="1">NA</td><td rowspan="1" colspan="1">CUH AM093</td><td rowspan="1" colspan="1">
                  <ext-link xmlns:xlink="http://www.w3.org/1999/xlink" xlink:href="KP100305" ext-link-type="gen" xlink:type="simple">KP100305</ext-link>
                </td><td rowspan="1" colspan="1">
                  <ext-link xmlns:xlink="http://www.w3.org/1999/xlink" xlink:href="KP100305" ext-link-type="gen" xlink:type="simple">KP100305</ext-link>
                </td><td rowspan="1" colspan="1">Fig. <xref ref-type="fig" rid="F1">1</xref></td></tr><tr><td rowspan="1" colspan="1"><italic><tp:taxon-name><tp:taxon-name-part taxon-name-part-type="genus" reg="Collybiopsis">Collybiopsis</tp:taxon-name-part><tp:taxon-name-part taxon-name-part-type="species" reg="mesoamericana">mesoamericana</tp:taxon-name-part></tp:taxon-name></italic> Type</td><td rowspan="1" colspan="1">Costa Rica</td><td rowspan="1" colspan="1">TFB11005</td><td rowspan="1" colspan="1">TENN-F-058613</td><td rowspan="1" colspan="1">
                  <ext-link xmlns:xlink="http://www.w3.org/1999/xlink" xlink:href="NR_119583" ext-link-type="gen" xlink:type="simple">NR_119583</ext-link>
                </td><td rowspan="1" colspan="1">
                  <ext-link xmlns:xlink="http://www.w3.org/1999/xlink" xlink:href="KY019632" ext-link-type="gen" xlink:type="simple">KY019632</ext-link>
                </td><td rowspan="1" colspan="1">Fig. <xref ref-type="fig" rid="F1">1</xref></td></tr><tr><td rowspan="1" colspan="1"><italic><tp:taxon-name><tp:taxon-name-part taxon-name-part-type="genus" reg="Collybiopsis">Collybiopsis</tp:taxon-name-part><tp:taxon-name-part taxon-name-part-type="species" reg="folliphilia">folliphilia</tp:taxon-name-part></tp:taxon-name></italic> Type</td><td rowspan="1" colspan="1">India</td><td rowspan="1" colspan="1">NA</td><td rowspan="1" colspan="1">CUH:AM090</td><td rowspan="1" colspan="1">
                  <ext-link xmlns:xlink="http://www.w3.org/1999/xlink" xlink:href="NR_154176" ext-link-type="gen" xlink:type="simple">NR_154176</ext-link>
                </td><td rowspan="1" colspan="1">
                  <ext-link xmlns:xlink="http://www.w3.org/1999/xlink" xlink:href="NG_060320" ext-link-type="gen" xlink:type="simple">NG_060320</ext-link>
                </td><td rowspan="1" colspan="1">Fig. <xref ref-type="fig" rid="F1">1</xref></td></tr></tbody></table></table-wrap><fig id="F1" position="float" orientation="portrait"><object-id xmlns:xlink="http://www.w3.org/1999/xlink" content-type="doi" xlink:type="simple">10.3897/mycokeys.107.122634.figure1</object-id><object-id xmlns:xlink="http://www.w3.org/1999/xlink" content-type="arpha" xlink:type="simple">2F76C0CE-4B50-5211-A198-441E0E3B89F3</object-id><label>Figure 1.</label><caption><p>nrITS-nrLSU based Maximum Likelihood consensus tree with 1000 bootstrap replicates. The tree was generated using the web version of IQTree tree (<ext-link xmlns:xlink="http://www.w3.org/1999/xlink" xlink:href="http://iqtree.cibiv.univie.ac.at/" ext-link-type="uri" xlink:type="simple">http://iqtree.cibiv.univie.ac.at/</ext-link>) using the best-fit model of evolution (GTR+F+I+G4, AIC criteria). Colors represent branch bootstrap support. Red = 95–100% bootstrap support, Purple = 90–94.9% bootstrap support, Blue = 80–89.9% bootstrap support, Aqua = 70–79.9% bootstrap support and Green = 60–69.9 bootstrap support.</p></caption><graphic xmlns:xlink="http://www.w3.org/1999/xlink" xlink:href="mycokeys-107-095-g001.jpg" position="float" orientation="portrait" xlink:type="simple" id="oo_1097752.jpg"><uri content-type="original_file" xlink:type="simple">https://binary.pensoft.net/fig/1097752</uri></graphic></fig></tp:treatment-sec><ref-list><ref id="B29"><mixed-citation xmlns:xlink="http://www.w3.org/1999/xlink" xlink:type="simple"><person-group><name name-style="western"><surname>Petersen</surname><given-names>RH</given-names></name><name name-style="western"><surname>Hughes</surname><given-names>KW</given-names></name></person-group> (<year>2021</year>) <article-title><italic><tp:taxon-name><tp:taxon-name-part taxon-name-part-type="genus">Collybiopsis</tp:taxon-name-part></tp:taxon-name></italic> and its type species, <italic><tp:taxon-name><tp:taxon-name-part taxon-name-part-type="genus">Co.</tp:taxon-name-part><tp:taxon-name-part taxon-name-part-type="species">ramealis</tp:taxon-name-part></tp:taxon-name></italic>.</article-title><source>Mycotaxon</source><volume>136</volume>(<issue>2</issue>): <fpage>263</fpage>–<lpage>349</lpage>. <ext-link xlink:href="10.5248/136.263" ext-link-type="doi" xlink:type="simple">https://doi.org/10.5248/136.263</ext-link></mixed-citation></ref><ref id="B33"><mixed-citation xmlns:xlink="http://www.w3.org/1999/xlink" xlink:type="simple"><person-group><name name-style="western"><surname>Singer</surname><given-names>R</given-names></name></person-group> (<year>1973</year>) <article-title>A monograph of the neotropical species of <italic><tp:taxon-name><tp:taxon-name-part taxon-name-part-type="genus">Marasmiellus</tp:taxon-name-part></tp:taxon-name></italic>. Nova Hedwigia.</article-title><source>Beiheft</source><volume>44</volume>: <fpage>1</fpage>–<lpage>339</lpage>.</mixed-citation></ref><ref id="B5"><mixed-citation xmlns:xlink="http://www.w3.org/1999/xlink" xlink:type="simple"><person-group><name name-style="western"><surname>Desjardin</surname><given-names>DE</given-names></name></person-group> (<year>1997</year>) <article-title>A synopsis of <italic><tp:taxon-name><tp:taxon-name-part taxon-name-part-type="genus">Marasmiellus</tp:taxon-name-part></tp:taxon-name></italic> in the southern Appalachian Mountains.</article-title><source>Mycotaxon</source><volume>45</volume>: <fpage>237</fpage>–<lpage>261</lpage>.</mixed-citation></ref><ref id="B19"><mixed-citation xmlns:xlink="http://www.w3.org/1999/xlink" xlink:type="simple"><person-group><name name-style="western"><surname>Mata</surname><given-names>JL</given-names></name><name name-style="western"><surname>Hughes</surname><given-names>KW</given-names></name><name name-style="western"><surname>Petersen</surname><given-names>RH</given-names></name></person-group> (<year>2004</year>) <article-title>Phylogenetic placement of <italic><tp:taxon-name><tp:taxon-name-part taxon-name-part-type="genus">Marasmiellus</tp:taxon-name-part><tp:taxon-name-part taxon-name-part-type="species">juniperinus</tp:taxon-name-part></tp:taxon-name></italic>.</article-title><source>Mycoscience</source><volume>45</volume>(<issue>3</issue>): <fpage>214</fpage>–<lpage>221</lpage>. <ext-link xlink:href="10.1007/S10267-004-0170-3" ext-link-type="doi" xlink:type="simple">https://doi.org/10.1007/S10267-004-0170-3</ext-link></mixed-citation></ref><ref id="B4"><mixed-citation xmlns:xlink="http://www.w3.org/1999/xlink" xlink:type="simple"><person-group><name name-style="western"><surname>Desjardin</surname><given-names>DE</given-names></name></person-group> (<year>1989</year>) The genus <italic><tp:taxon-name><tp:taxon-name-part taxon-name-part-type="genus">Marasmius</tp:taxon-name-part></tp:taxon-name></italic> from the southern Appalachian Mountains. Knoxville, Tennessee: University of Tennessee.</mixed-citation></ref><ref id="B11"><mixed-citation xmlns:xlink="http://www.w3.org/1999/xlink" xlink:type="simple"><person-group><name name-style="western"><surname>Hesler</surname><given-names>LR</given-names></name></person-group> (<year>1959</year>) <article-title>Southeastern <tp:taxon-name><tp:taxon-name-part taxon-name-part-type="order">Agaricales</tp:taxon-name-part></tp:taxon-name>. IV. Journal.</article-title><source>Tennessee Academy of Science</source><volume>34</volume>: <fpage>167</fpage>–<lpage>171</lpage>.</mixed-citation></ref><ref id="B22"><mixed-citation xmlns:xlink="http://www.w3.org/1999/xlink" xlink:type="simple"><person-group><name name-style="western"><surname>Noordeloos</surname><given-names>ME</given-names></name><name name-style="western"><surname>Antonín</surname><given-names>V</given-names></name></person-group> (<year>2008</year>) <article-title>Contribution to a monograph of marasmioid and collybioid fungi in Europe.</article-title><source>Czech Mycology</source><volume>60</volume>(<issue>1</issue>): <fpage>21</fpage>–<lpage>27</lpage>. <ext-link xlink:href="10.33585/cmy.60103" ext-link-type="doi" xlink:type="simple">https://doi.org/10.33585/cmy.60103</ext-link></mixed-citation></ref><ref id="B20"><mixed-citation xmlns:xlink="http://www.w3.org/1999/xlink" xlink:type="simple"><person-group><name name-style="western"><surname>Mata</surname><given-names>JL</given-names></name><name name-style="western"><surname>Hughes</surname><given-names>KW</given-names></name><name name-style="western"><surname>Petersen</surname><given-names>RH</given-names></name></person-group> (<year>2007</year>) <article-title>An investigation of /omphalotaceae (<tp:taxon-name><tp:taxon-name-part taxon-name-part-type="kingdom">Fungi</tp:taxon-name-part></tp:taxon-name>:Euagarics) with emphasis on the genus <italic><tp:taxon-name><tp:taxon-name-part taxon-name-part-type="genus">Gymnopus</tp:taxon-name-part></tp:taxon-name></italic>.</article-title><source>Sydowia</source><volume>58</volume>: <fpage>191</fpage>–<lpage>289</lpage>.</mixed-citation></ref><ref id="B30"><mixed-citation xmlns:xlink="http://www.w3.org/1999/xlink" xlink:type="simple"><person-group><name name-style="western"><surname>Redhead</surname><given-names>SA</given-names></name></person-group> (<year>1982</year>) <italic><tp:taxon-name><tp:taxon-name-part taxon-name-part-type="genus">Marasmiellus</tp:taxon-name-part><tp:taxon-name-part taxon-name-part-type="species">pluvius</tp:taxon-name-part></tp:taxon-name></italic>. <tp:taxon-name><tp:taxon-name-part taxon-name-part-type="kingdom">Fungi</tp:taxon-name-part></tp:taxon-name> Canadenses 216: Ridgway R (1912) Color standards and color nomenclature. Publ. Priv., Washington, DC., 53 plates.</mixed-citation></ref><ref id="B9"><mixed-citation xmlns:xlink="http://www.w3.org/1999/xlink" xlink:type="simple"><person-group><name name-style="western"><surname>Haelewaters</surname><given-names>D</given-names></name><name name-style="western"><surname>Dirks</surname><given-names>AC</given-names></name><name name-style="western"><surname>Kappler</surname><given-names>LA</given-names></name><name name-style="western"><surname>Mitchell</surname><given-names>JK</given-names></name><name name-style="western"><surname>Quijada</surname><given-names>L</given-names></name><name name-style="western"><surname>Vandegrift</surname><given-names>R</given-names></name><name name-style="western"><surname>Buyck</surname><given-names>B</given-names></name><name name-style="western"><surname>Pfister</surname><given-names>DH</given-names></name></person-group> (<year>2018</year>) A Preliminary Checklist of <tp:taxon-name><tp:taxon-name-part taxon-name-part-type="kingdom">Fungi</tp:taxon-name-part></tp:taxon-name> at the Boston Harbor Islands. Northeastern Naturalist 25(sp9): 45–76. <ext-link xlink:href="10.1656/045.025.s904" ext-link-type="doi" xlink:type="simple">https://doi.org/10.1656/045.025.s904</ext-link></mixed-citation></ref><ref id="B14"><mixed-citation xmlns:xlink="http://www.w3.org/1999/xlink" xlink:type="simple"><person-group><name name-style="western"><surname>Hughes</surname><given-names>KW</given-names></name><name name-style="western"><surname>Petersen</surname><given-names>RH</given-names></name><name name-style="western"><surname>Lickey</surname><given-names>EB</given-names></name></person-group> (<year>2009</year>) <article-title>Using heterozygosity to estimate a percentage DNA sequence similarity for environmental species delimitation across basidiomycete fungi.</article-title><source>The New Phytologist</source><volume>182</volume>(<issue>4</issue>): <fpage>795</fpage>–<lpage>798</lpage>. <ext-link xlink:href="10.1111/j.1469-8137.2009.02802.x" ext-link-type="doi" xlink:type="simple">https://doi.org/10.1111/j.1469-8137.2009.02802.x</ext-link></mixed-citation></ref></ref-list></tp:taxon-treatment>
