# Supplementary material for: ﻿Two new species of Collybiopsis (Agaricales, Omphalotaceae) from Eastern North America
Source: MycoKeys. 2024 Jul 22;107:95–124. doi: 10.3897/mycokeys.107.122634 (PMC11287082; doi:10.3897/mycokeys.107.122634)
Supplement: XML Treatment for Collybiopsis prolapsis [file mycokeys.107.122634-treatment2.xml]

<!DOCTYPE tp:taxon-treatment
  PUBLIC "-//TaxonX//DTD Taxonomic Treatment Publishing DTD v0 20100105//EN" "tax-treatment-NSO.dtd">
<tp:taxon-treatment xmlns:tp="http://www.plazi.org/taxpub"><tp:treatment-meta><kwd-group><label>Taxon classification</label><kwd>
                <named-content content-type="kingdom">Fungi</named-content>
              </kwd><kwd>
                <named-content content-type="order">Agaricales</named-content>
              </kwd><kwd>
                <named-content content-type="family">Omphalotaceae</named-content>
              </kwd></kwd-group><mixed-citation publication-type="journal"><person-group><name><surname>Petersen</surname><given-names>Ronald H.</given-names></name><name><surname>Hughes</surname><given-names>Karen W.</given-names></name></person-group><article-title>﻿Two new species of <italic><tp:taxon-name><tp:taxon-name-part taxon-name-part-type="genus" reg="Collybiopsis">Collybiopsis</tp:taxon-name-part></tp:taxon-name></italic> (<tp:taxon-name><tp:taxon-name-part taxon-name-part-type="order">Agaricales</tp:taxon-name-part></tp:taxon-name>, <tp:taxon-name><tp:taxon-name-part taxon-name-part-type="family">Omphalotaceae</tp:taxon-name-part></tp:taxon-name>) from Eastern North America</article-title><source>MycoKeys</source><day>22</day><month>07</month><year>2024</year><volume>107</volume><fpage>95</fpage><lpage>124</lpage><pub-id pub-id-type="doi">10.3897/mycokeys.107.122634</pub-id></mixed-citation></tp:treatment-meta><tp:nomenclature><label>﻿</label><tp:taxon-name>
              <object-id xmlns:xlink="http://www.w3.org/1999/xlink" content-type="arpha" xlink:type="simple">95F59265-FFE4-5A1D-A211-1E2063A332E3</object-id>
              <tp:taxon-name-part taxon-name-part-type="genus" reg="Collybiopsis">Collybiopsis</tp:taxon-name-part>
              <tp:taxon-name-part taxon-name-part-type="species" reg="prolapsis">prolapsis</tp:taxon-name-part>
              <object-id xmlns:xlink="http://www.w3.org/1999/xlink" xlink:type="simple">Index Fungorum: IF902313</object-id>
            </tp:taxon-name><xref ref-type="fig" rid="F12">Figs 12</xref><xref ref-type="fig" rid="F13">, 13</xref><xref ref-type="fig" rid="F14">, 14</xref><xref ref-type="fig" rid="F15">, 15</xref><xref ref-type="fig" rid="F16">, 16</xref><xref ref-type="fig" rid="F17">, 17</xref><xref ref-type="fig" rid="F18">, 18</xref><xref ref-type="fig" rid="F19">, 19</xref></tp:nomenclature><tp:treatment-sec sec-type="Holotype" id="SECID0EYJDK"><title>Holotype.</title><p>United States, Georgia, Rabun Co., vic. Clayton, Warwoman Dell Picnic Area, <named-content xmlns:xlink="http://www.w3.org/1999/xlink" content-type="dwc:verbatimCoordinates" xlink:type="simple"><named-content content-type="geo-json" specific-use="{&#34;type&#34;:&#34;Point&#34;,&#34;coordinates&#34;:[-83.349442,34.882725]}" id="NCID0EHKDK" xlink:type="simple">34°52'57.81"N, 83°20'57.99"W</named-content></named-content>, 15.VI.1992, coll. Scott A. Gordon, TFB 4800 (TENN-F-051101).</p></tp:treatment-sec><tp:treatment-sec sec-type="diagnosis" id="SECID0EMKDK"><title>Diagnosis.</title><p>1) Basidiomata diminutive, collybioid or marasmielloid, saprophytic on hardwood litter; 2) clamp connections ubiquitous; 3) cheilocystidia “prolapsed,” similar to “<tp:taxon-name><tp:taxon-name-part taxon-name-part-type="genus" reg="Collybiopsis"/><tp:taxon-name-part taxon-name-part-type="species" reg="ramealis">ramealis</tp:taxon-name-part></tp:taxon-name>” type, with an abrupt bouquet of branched diverticula; 4) stipe without vesture (i.e. not similar to <tp:taxon-name><tp:taxon-name-part taxon-name-part-type="genus" reg="Gymnopus">Gymnopus</tp:taxon-name-part><tp:taxon-name-part taxon-name-part-type="infraspecific-rank">sect.</tp:taxon-name-part><tp:taxon-name-part taxon-name-part-type="section" reg="Vestipedes">Vestipedes</tp:taxon-name-part></tp:taxon-name>; 5) resupinate patch significant, with diminutive, white hyphal ropes; 6) necropigment weak over hymenophore; 7) nrITS sequence unique, but quite similar to that of <italic><tp:taxon-name><tp:taxon-name-part taxon-name-part-type="genus" reg="Collybiopsis">C.</tp:taxon-name-part><tp:taxon-name-part taxon-name-part-type="species" reg="complicata">complicata</tp:taxon-name-part></tp:taxon-name></italic> and <italic><tp:taxon-name><tp:taxon-name-part taxon-name-part-type="genus" reg="Collybiopsis">C.</tp:taxon-name-part><tp:taxon-name-part taxon-name-part-type="species" reg="minor">minor</tp:taxon-name-part></tp:taxon-name></italic>.</p></tp:treatment-sec><tp:treatment-sec sec-type="etymology" id="SECID0E5LDK"><title>Etymology.</title><p>Pileo- and cheilocystidia structures with swollen, subspherical excrescences, reminiscent of a prolapse.</p></tp:treatment-sec><tp:treatment-sec sec-type="description" id="SECID0EDMDK"><title>Description.</title><p>Basidiomata diminutive (Fig. <xref ref-type="fig" rid="F12">12</xref>). <bold><italic>Pileus</italic></bold> 8–12 mm broad, when fresh rich deep brown (6E6-7, “Brussels brown,” “Sudan brown”), shallowly convex to plane, very vaguely finely sulcate, minutely radially fibrillose; drying grayish brown, more or less unicolorous. <bold><italic>Lamellae</italic></bold> subdistant, adnate (with very slight non-lamellate hymenium decurrent on stipe apex for less than a millimeter), not ventricose (straight from stipe to margin), total lamellae 30–40, through lamellae 4–10, “off-white” to “cream” to “brown orange”, 6C4 in age; lamellulae rudimentary. <bold><italic>Stipe</italic></bold> when fresh reported as concolorous with pileus, when dried more or less concolorous with lamellae, terete, hardly twisted, glabrous-shining to somewhat wispy very near base; stipe base with extensive (–1.5 sq cm) resupinate patch, now creamy off-white and appearing varnished and with a few small, off-white synnematoid mycelial ropes. <bold><italic>Odor</italic></bold> and <bold><italic>taste</italic></bold> not recorded.</p><fig id="F12" position="float" orientation="portrait"><object-id xmlns:xlink="http://www.w3.org/1999/xlink" content-type="doi" xlink:type="simple">10.3897/mycokeys.107.122634.figure12</object-id><object-id xmlns:xlink="http://www.w3.org/1999/xlink" content-type="arpha" xlink:type="simple">A054D0FA-888B-57C9-A708-BA52D43A4EC2</object-id><label>Figure 12.</label><caption><p><italic><tp:taxon-name><tp:taxon-name-part taxon-name-part-type="genus" reg="Collybiopsis">Collybiopsis</tp:taxon-name-part><tp:taxon-name-part taxon-name-part-type="species" reg="prolapsis">prolapsis</tp:taxon-name-part></tp:taxon-name></italic><bold>A</bold> basidioma <bold>B</bold> basidiospores, Scale bars: 8 mm (<bold>A</bold>); 5 µM (<bold>B</bold>).</p></caption><graphic xmlns:xlink="http://www.w3.org/1999/xlink" xlink:href="mycokeys-107-095-g012.jpg" position="float" orientation="portrait" xlink:type="simple" id="oo_1097763.jpg"><uri content-type="original_file" xlink:type="simple">https://binary.pensoft.net/fig/1097763</uri></graphic></fig><p><bold><italic>Pileipellis</italic></bold> a repent layer of free (with no evidence of slime matrix or individual slime sheath), filamentous hyphae of the following types: 1) dermatocystidia (Fig. <xref ref-type="fig" rid="F13">13</xref>) clavate to fusiform to inflated and tapering distally, 7–11.5 μm diam, smooth (Fig. <xref ref-type="fig" rid="F13">13A, B</xref>) to ornamented in annular pattern (Fig. <xref ref-type="fig" rid="F13">13C, E</xref>), apparently arising at a clamp connection; contents homogeneous to heterogeneous with scattered inclusion (Fig. <xref ref-type="fig" rid="F13">13D</xref>); 2) repent hyphae 3.5–8 μm diam, thin- to firm-walled, varying as follows: a) minutely roughened (Fig. <xref ref-type="fig" rid="F14">14A</xref>); b) ornamented with individual scabs, flattened in flake-like scales, individual lumps –2 μm high (Fig. <xref ref-type="fig" rid="F14">14B</xref>), spiculate structures (Fig. <xref ref-type="fig" rid="F14">14C</xref>) and/or annular ornamentation with profile calluses (Fig. <xref ref-type="fig" rid="F14">14D</xref>); 3) smooth, repent hyphae 3.5–7.5 μm diam, with occasional filamentous side branches (Fig. <xref ref-type="fig" rid="F15">15A–C</xref>); branches simple, lobate to branched, not arising from clamp connections; and 4) thick-walled, usually somewhat inflated hyphae 5.5–10.5 μm diam, with thick-walled cog-like warts, 1.5–2.5 × 1–2.5 μm (Fig. <xref ref-type="fig" rid="F16">16A, B</xref>); intermediate forms (Fig. <xref ref-type="fig" rid="F16">16C</xref>) occasional. Pileal and lamellar tramae interwoven; hyphae 3–8.5 μm diam, firm-walled, frequently and conspicuously clamped, in lamellar trama with slender hyphae 2–3.5 μm diam. <bold><italic>Pleurocystidia</italic></bold> (Fig. <xref ref-type="fig" rid="F17">17</xref>) 24–34 × 7–11 μm, abundant, stalked-fusiform, near lamellar edge ampulliform with rounded apex, conspicuously clamped; contents homogeneous to heterogeneous with crystal-like inclusions. <bold><italic>Basidia</italic></bold> (Fig. <xref ref-type="fig" rid="F18">18</xref>) more or less stalked-columnar (not urniform, not clavate), 27–35 × 8–12 μm, 4-sterigmate (sterigmata slender, slightly curved), conspicuously clamped; contents homogeneous to minutely heterogeneous. <bold><italic>Basidiospores</italic></bold> (Fig. <xref ref-type="fig" rid="F12">12B</xref>) (9–)9.5–10.5 × 4–4.5(–5) μm (Q = 2.10–2.50; Q<sup>m</sup> = 2.05; L<sup>m</sup> = 9.75 μm), elongate-ellipsoid, somewhat tapered proximally, thin-walled, hyaline; contents homogeneous to heterogeneous-subrefringent. <bold><italic>Cheilocystidia</italic></bold> (Fig. <xref ref-type="fig" rid="F19">19 A–G</xref>) ventricose-rostrate to stalked-globose, hyaline, firm- to thick-walled (wall –1 μm thick, especially laterally, smooth), conspicuously clamped, apically producing a cluster of diverticula; diverticula –16 × 1–2.5(–4) μm, repeatedly dichotomously branched, often inflated somewhat apically (Fig. <xref ref-type="fig" rid="F19">19 A, B</xref>). <bold><italic>Stipe medullary hyphae</italic></bold> thick-walled, occasionally conspicuously clamped, of two types: 1) 4.5–8.5 μm diam, seldom branched; contents heterogeneous (multigranular); and, 2) 2–3.5 μm diam, occasionally branched; contents homogeneous. Stipe cortical hyphae similar to slender medullary hyphae. <bold><italic><tp:taxon-name><tp:taxon-name-part taxon-name-part-type="genus" reg="Resupinate">Resupinate</tp:taxon-name-part></tp:taxon-name></italic></bold> patch composed of tightly interwoven hyphae in a slime matrix; hyphae of two types, both inconspicuously clamped: 1) 3–5.5 μm diam, thick-walled (wall –1 μm thick, refringent; <abbrev xmlns:xlink="http://www.w3.org/1999/xlink" xlink:title="phase contrast microscopy" id="ABBRID0E5QDK" xlink:type="simple">PhC</abbrev>); and 2) 2.5–4 μm diam, thick-walled (wall –0.7 μm thick, non-refringent), frequently branched.</p><fig id="F13" position="float" orientation="portrait"><object-id xmlns:xlink="http://www.w3.org/1999/xlink" content-type="doi" xlink:type="simple">10.3897/mycokeys.107.122634.figure13</object-id><object-id xmlns:xlink="http://www.w3.org/1999/xlink" content-type="arpha" xlink:type="simple">B8DE78EF-AA3F-5DCB-BC73-7661FFE1715D</object-id><label>Figure 13.</label><caption><p><italic><tp:taxon-name><tp:taxon-name-part taxon-name-part-type="genus" reg="Collybiopsis">Collybiopsis</tp:taxon-name-part><tp:taxon-name-part taxon-name-part-type="species" reg="prolapsis">prolapsis</tp:taxon-name-part></tp:taxon-name></italic>. Dermatocystidia. Scale bars: 10 µM.</p></caption><graphic xmlns:xlink="http://www.w3.org/1999/xlink" xlink:href="mycokeys-107-095-g013.jpg" position="float" orientation="portrait" xlink:type="simple" id="oo_1097764.jpg"><uri content-type="original_file" xlink:type="simple">https://binary.pensoft.net/fig/1097764</uri></graphic></fig><fig id="F14" position="float" orientation="portrait"><object-id xmlns:xlink="http://www.w3.org/1999/xlink" content-type="doi" xlink:type="simple">10.3897/mycokeys.107.122634.figure14</object-id><object-id xmlns:xlink="http://www.w3.org/1999/xlink" content-type="arpha" xlink:type="simple">A628C4A7-6162-50F3-A85D-56BBAEBD9B70</object-id><label>Figure 14.</label><caption><p><italic><tp:taxon-name><tp:taxon-name-part taxon-name-part-type="genus" reg="Collybiopsis">Collybiopsis</tp:taxon-name-part><tp:taxon-name-part taxon-name-part-type="species" reg="prolapsis">prolapsis</tp:taxon-name-part></tp:taxon-name></italic>. Repent pileipellis hyphae. Scale bars: 5 µM.</p></caption><graphic xmlns:xlink="http://www.w3.org/1999/xlink" xlink:href="mycokeys-107-095-g014.jpg" position="float" orientation="portrait" xlink:type="simple" id="oo_1097765.jpg"><uri content-type="original_file" xlink:type="simple">https://binary.pensoft.net/fig/1097765</uri></graphic></fig><fig id="F15" position="float" orientation="portrait"><object-id xmlns:xlink="http://www.w3.org/1999/xlink" content-type="doi" xlink:type="simple">10.3897/mycokeys.107.122634.figure15</object-id><object-id xmlns:xlink="http://www.w3.org/1999/xlink" content-type="arpha" xlink:type="simple">6AD2AEC6-89AA-529E-86F3-5B500B93E932</object-id><label>Figure 15.</label><caption><p><italic><tp:taxon-name><tp:taxon-name-part taxon-name-part-type="genus" reg="Collybiopsis">Collybiopsis</tp:taxon-name-part><tp:taxon-name-part taxon-name-part-type="species" reg="prolapsis">prolapsis</tp:taxon-name-part></tp:taxon-name></italic>. Smooth, repent hyphae with ‘<tp:taxon-name><tp:taxon-name-part taxon-name-part-type="genus" reg="Subfumosae">Subfumosae</tp:taxon-name-part></tp:taxon-name>’ side branches. Scale bars: 5 µM.</p></caption><graphic xmlns:xlink="http://www.w3.org/1999/xlink" xlink:href="mycokeys-107-095-g015.jpg" position="float" orientation="portrait" xlink:type="simple" id="oo_1097766.jpg"><uri content-type="original_file" xlink:type="simple">https://binary.pensoft.net/fig/1097766</uri></graphic></fig><fig id="F16" position="float" orientation="portrait"><object-id xmlns:xlink="http://www.w3.org/1999/xlink" content-type="doi" xlink:type="simple">10.3897/mycokeys.107.122634.figure16</object-id><object-id xmlns:xlink="http://www.w3.org/1999/xlink" content-type="arpha" xlink:type="simple">8647DA7C-7641-50CC-8E08-E1062A2BC08A</object-id><label>Figure 16.</label><caption><p><italic><tp:taxon-name><tp:taxon-name-part taxon-name-part-type="genus" reg="Collybiopsis">Collybiopsis</tp:taxon-name-part><tp:taxon-name-part taxon-name-part-type="species" reg="prolapsis">prolapsis</tp:taxon-name-part></tp:taxon-name></italic>. Dermatocystidia, thick-walled, inflated, often ornamented. Scale bars: 7.5 µM.</p></caption><graphic xmlns:xlink="http://www.w3.org/1999/xlink" xlink:href="mycokeys-107-095-g016.jpg" position="float" orientation="portrait" xlink:type="simple" id="oo_1097767.jpg"><uri content-type="original_file" xlink:type="simple">https://binary.pensoft.net/fig/1097767</uri></graphic></fig><fig id="F17" position="float" orientation="portrait"><object-id xmlns:xlink="http://www.w3.org/1999/xlink" content-type="doi" xlink:type="simple">10.3897/mycokeys.107.122634.figure17</object-id><object-id xmlns:xlink="http://www.w3.org/1999/xlink" content-type="arpha" xlink:type="simple">50D16721-7D01-5600-83A8-88963FFB0C14</object-id><label>Figure 17.</label><caption><p><italic><tp:taxon-name><tp:taxon-name-part taxon-name-part-type="genus" reg="Collybiopsis">Collybiopsis</tp:taxon-name-part><tp:taxon-name-part taxon-name-part-type="species" reg="prolapsis">prolapsis</tp:taxon-name-part></tp:taxon-name></italic>. Pleurocystidia. Scale bars: 30 uM.</p></caption><graphic xmlns:xlink="http://www.w3.org/1999/xlink" xlink:href="mycokeys-107-095-g017.jpg" position="float" orientation="portrait" xlink:type="simple" id="oo_1097768.jpg"><uri content-type="original_file" xlink:type="simple">https://binary.pensoft.net/fig/1097768</uri></graphic></fig><fig id="F18" position="float" orientation="portrait"><object-id xmlns:xlink="http://www.w3.org/1999/xlink" content-type="doi" xlink:type="simple">10.3897/mycokeys.107.122634.figure18</object-id><object-id xmlns:xlink="http://www.w3.org/1999/xlink" content-type="arpha" xlink:type="simple">067B4095-6F9B-5093-B03E-DB92A338F2F5</object-id><label>Figure 18.</label><caption><p><italic><tp:taxon-name><tp:taxon-name-part taxon-name-part-type="genus" reg="Collybiopsis">Collybiopsis</tp:taxon-name-part><tp:taxon-name-part taxon-name-part-type="species" reg="prolapsis">prolapsis</tp:taxon-name-part></tp:taxon-name></italic>. Basidia. Scale bars: 30 uM.</p></caption><graphic xmlns:xlink="http://www.w3.org/1999/xlink" xlink:href="mycokeys-107-095-g018.jpg" position="float" orientation="portrait" xlink:type="simple" id="oo_1097769.jpg"><uri content-type="original_file" xlink:type="simple">https://binary.pensoft.net/fig/1097769</uri></graphic></fig><fig id="F19" position="float" orientation="portrait"><object-id xmlns:xlink="http://www.w3.org/1999/xlink" content-type="doi" xlink:type="simple">10.3897/mycokeys.107.122634.figure19</object-id><object-id xmlns:xlink="http://www.w3.org/1999/xlink" content-type="arpha" xlink:type="simple">209663B9-E580-5175-A250-5F10200E2860</object-id><label>Figure 19.</label><caption><p><italic><tp:taxon-name><tp:taxon-name-part taxon-name-part-type="genus" reg="Collybiopsis">Collybiopsis</tp:taxon-name-part><tp:taxon-name-part taxon-name-part-type="species" reg="prolapsis">prolapsis</tp:taxon-name-part></tp:taxon-name></italic>. Cheilocystidia. Clusters with diverticula (<bold>A, B)</bold> Individual Cheilocystidia (<bold>C–G)</bold>.Scale bars: 16 uM (<bold>A, B</bold>).</p></caption><graphic xmlns:xlink="http://www.w3.org/1999/xlink" xlink:href="mycokeys-107-095-g019.jpg" position="float" orientation="portrait" xlink:type="simple" id="oo_1097770.jpg"><uri content-type="original_file" xlink:type="simple">https://binary.pensoft.net/fig/1097770</uri></graphic></fig></tp:treatment-sec><tp:treatment-sec sec-type="comments" id="SECID0EWWDK"><title>Commentary.</title><p>Specimen notes on undried specimens for the holotype specimen, TENN-F-051101, report lamellae as brownish-orange (6C4) in age. Similar pigmentation is currently evident on dried material, presumably a necropigment (approximately “Light ochraceous salmon,” “Light salmon orange,” more or less characteristic of the <italic><tp:taxon-name><tp:taxon-name-part taxon-name-part-type="genus" reg="Collybiopsis">Collybiopsis</tp:taxon-name-part><tp:taxon-name-part taxon-name-part-type="species" reg="ramealis">ramealis</tp:taxon-name-part></tp:taxon-name></italic> complex.)</p><p>The pileipellis is a poorly developed <italic><tp:taxon-name><tp:taxon-name-part taxon-name-part-type="genus" reg="Gymnopus">Gymnopus</tp:taxon-name-part></tp:taxon-name></italic> structure (<xref ref-type="bibr" rid="B13">Hughes and Petersen 2015</xref>), with only a few “diverticulate” hyphal termini as described by <xref ref-type="bibr" rid="B10">Halling (1983)</xref>; typical of section <tp:taxon-name><tp:taxon-name-part taxon-name-part-type="genus" reg="Gymnopus"/><tp:taxon-name-part taxon-name-part-type="section" reg="Subfumosae">Subfumosae</tp:taxon-name-part></tp:taxon-name>. Conversely, the typical <italic><tp:taxon-name><tp:taxon-name-part taxon-name-part-type="genus" reg="Ramealis">Ramealis</tp:taxon-name-part></tp:taxon-name></italic> pileipellis structure is quite different. There, the typical diverticula are cog-like (not wart-like) and the surrounding hyphal walls thickened (vaguely similar to those shown in Fig. <xref ref-type="fig" rid="F16">16A, B</xref>). Clamp connections are common and conspicuous throughout. The thick walls of stipe medullary hyphae appears to be laminate, often peeling into narrow shards (as in peeling a banana).</p><p>Cheilocystidia, while highly distinctive, are not totally unique. <italic><tp:taxon-name><tp:taxon-name-part taxon-name-part-type="genus" reg="Collybiopsis">Collybiopsis</tp:taxon-name-part><tp:taxon-name-part taxon-name-part-type="species" reg="straminipes">straminipes</tp:taxon-name-part></tp:taxon-name></italic> cheilocystidia are similar, but the specimens examined (<xref ref-type="bibr" rid="B6">Desjardin and Petersen 1989</xref>, including the type) were clampless and from spruce-fir zone. A clamped variety (<tp:taxon-name><tp:taxon-name-part taxon-name-part-type="genus" reg="Marasmius">Marasmius</tp:taxon-name-part><tp:taxon-name-part taxon-name-part-type="species" reg="straminipes">straminipes</tp:taxon-name-part><tp:taxon-name-part taxon-name-part-type="infraspecific-rank">var.</tp:taxon-name-part><tp:taxon-name-part taxon-name-part-type="variety" reg="fibulatus">fibulatus</tp:taxon-name-part></tp:taxon-name> Desjardin &amp; R.H. Petersen) is from lower elevation and hardwood (<italic><tp:taxon-name><tp:taxon-name-part taxon-name-part-type="genus" reg="Quercus">Quercus</tp:taxon-name-part></tp:taxon-name></italic> litter) substrate.</p></tp:treatment-sec><ref-list><ref id="B13"><mixed-citation xmlns:xlink="http://www.w3.org/1999/xlink" xlink:type="simple"><person-group><name name-style="western"><surname>Hughes</surname><given-names>KW</given-names></name><name name-style="western"><surname>Petersen</surname><given-names>RH</given-names></name></person-group> (<year>2015</year>) <article-title>Transatlantic disjunctions in fleshy fungi III: <italic><tp:taxon-name><tp:taxon-name-part taxon-name-part-type="genus">Gymnopus</tp:taxon-name-part><tp:taxon-name-part taxon-name-part-type="species">confluens</tp:taxon-name-part></tp:taxon-name></italic>.</article-title><source>MycoKeys</source><volume>9</volume>: <fpage>37</fpage>–<lpage>63</lpage>. <ext-link xlink:href="10.3897/mycokeys.9.4700" ext-link-type="doi" xlink:type="simple">https://doi.org/10.3897/mycokeys.9.4700</ext-link></mixed-citation></ref><ref id="B10"><mixed-citation xmlns:xlink="http://www.w3.org/1999/xlink" xlink:type="simple"><person-group><name name-style="western"><surname>Halling</surname><given-names>RE</given-names></name></person-group> (<year>1983</year>) The Genus <italic><tp:taxon-name><tp:taxon-name-part taxon-name-part-type="genus">Collybia</tp:taxon-name-part></tp:taxon-name></italic> (<tp:taxon-name><tp:taxon-name-part taxon-name-part-type="order">Agaricales</tp:taxon-name-part></tp:taxon-name>) in the northeastern United States and adjacent Canada. Mycologia Memoirs 8: 148.</mixed-citation></ref><ref id="B6"><mixed-citation xmlns:xlink="http://www.w3.org/1999/xlink" xlink:type="simple"><person-group><name name-style="western"><surname>Desjardin</surname><given-names>DE</given-names></name><name name-style="western"><surname>Petersen</surname><given-names>RH</given-names></name></person-group> (<year>1989</year>) <article-title>Studies on <tp:taxon-name><tp:taxon-name-part taxon-name-part-type="genus">Marasmius</tp:taxon-name-part></tp:taxon-name> from eastern North America. I. <tp:taxon-name><tp:taxon-name-part taxon-name-part-type="genus">Marasmius</tp:taxon-name-part><tp:taxon-name-part taxon-name-part-type="species">straminipes</tp:taxon-name-part></tp:taxon-name> and a new variety.</article-title><source>Memoirs of the New York Botanical Garden</source><volume>49</volume>: <fpage>181</fpage>–<lpage>186</lpage>. <ext-link xlink:href="10.2307/3759453" ext-link-type="doi" xlink:type="simple">https://doi.org/10.2307/3759453</ext-link></mixed-citation></ref></ref-list></tp:taxon-treatment>
